# Supplementary material for: (Z)-2-{2,4-Dimeth­oxy-6-[(E)-4-meth­oxy­styr­yl]benzyl­idene}quinuclidin-3-one
Source: Acta Crystallogr Sect E Struct Rep Online. 2012 Feb 17;68(Pt 3):o730. doi: 10.1107/S1600536812005843 (PMC3295501; doi:10.1107/S1600536812005843)
Supplement: Supplementary file 1 [file e-68-0o730-sup1.cif]

##############################################################################
#                                                                            #
# This CIF contains the data in a paper accepted for publication in          #
# Acta Crystallographica Section E. It conforms to the requirements of       #
# Notes for Authors for Acta Crystallographica Section E, and has been       #
# peer reviewed under the auspices of the IUCr Commission on Journals.       #
#                                                                            #
# Full details of the Crystallographic Information File format               #
# are given in the paper "The Crystallographic Information File (CIF):       #
# a New Standard Archive File for Crystallography" by S. R. Hall, F. H.      #
# Allen and I. D. Brown [Acta Cryst. (1991), A47, 655-685].                  #
#                                                                            #
# The current version of the core CIF dictionary is obtainable from          #
# ftp://ftp.iucr.org/pub/cif_core.dic.                                       #
#                                                                            #
# Software is freely available for graphical display of the structure(s)     #
# in this CIF. For information consult the CIF software page                 #
# http://www.iucr.org/resources/cif/software.                                #
#                                                                            #
# This file may be used for bona fide research purposes within the           #
# scientific community so long as proper attribution is given to the journal # 
# article from which it was obtained.                                        #
#                                                                            #
##############################################################################
data_global
_audit_creation_method     'SHELXL97 CIF, edited IUCr template'
_journal_date_recd_electronic     2011-11-09
_journal_date_accepted     2012-02-09
_journal_name_full     'Acta Crystallographica, Section E'
_journal_year     2012
_journal_volume     68
_journal_issue      3
_journal_page_first     o730
_journal_page_last     o730
_journal_paper_category     QO
_journal_paper_doi     10.1107/S1600536812005843
_journal_coeditor_code     FJ2476
_publ_contact_author_name     'Dr P.A. Crooks'
_publ_contact_author_address
;
Dept. of Pharm. Sciences
College of Pharmacy
University of Arkansas for Medical Sciences
Litle Rock
Ar 72205
USA
;
_publ_contact_author_email     'pacrooks@uams.edu'
_publ_contact_author_fax     '501 686 6057'
_publ_contact_author_phone     '501 686 6495'
_publ_section_title
;\
(<i>Z</i>)-2-{2,4-Dimethoxy-6-[(<i>E</i>)-4-methoxystyryl]benzylidene}\
quinuclidin-3-one
;
loop_
    _publ_author_name
    _publ_author_address
    'Nikhil Reddy Madadi'
;
Department of Pharmaceutical Sciences
College of Pharmacy
University of Kentucky
Lexington
KY 40536
USA
;
    'Parkin, Sean'
;
Department of Chemistry
University of Kentucky
Lexington
KY 40506
USA
;
    'Crooks, Peter A.'
;
Department of Pharmaceutical Sciences
College of Pharmacy
University of Arkansas for Medical Sciences
Little Rock
AR 72205
USA
;
_refine_special_details
;
Refinement of F\^2\^ against ALL reflections.  The weighted R-factor wR and
goodness of fit S are based on F\^2\^, conventional R-factors R are based
on F, with F set to zero for negative F\^2\^. The threshold expression of
F\^2\^ > 2\s(F\^2\^) is used only for calculating R-factors(gt) etc. and is
not relevant to the choice of reflections for refinement.  R-factors based
on F\^2\^ are statistically about twice as large as those based on F, and R-
factors based on ALL data will be even larger.
;
data_I
_audit_creation_method     SHELXL-97
_chemical_name_systematic
;
(<i>Z</i>)-2-{2,4-Dimethoxy-6-[(<i>E</i>)-4-
methoxystyryl]benzylidene}quinuclidin-3-one
;
_chemical_name_common     ?
_chemical_formula_moiety     'C25 H27 N O4'
_chemical_formula_sum     'C25 H27 N O4'
_chemical_formula_iupac     'C25 H27 N O4'
_chemical_formula_weight     405.48
_chemical_melting_point     ?
_symmetry_cell_setting     orthorhombic
_symmetry_space_group_name_H-M     'P c a 21'
_symmetry_space_group_name_Hall     'P 2c -2ac'
loop_
    _symmetry_equiv_pos_as_xyz
    'x, y, z'
    '-x, -y, z+1/2'
    '-x+1/2, y, z+1/2'
    'x+1/2, -y, z'
_cell_length_a     36.10680(10)
_cell_length_b     6.87480(10)
_cell_length_c     8.4813(4)
_cell_angle_alpha     90.00
_cell_angle_beta     90.00
_cell_angle_gamma     90.00
_cell_volume     2105.29(10)
_cell_formula_units_Z     4
_cell_measurement_reflns_used     2806
_cell_measurement_theta_min     1.00
_cell_measurement_theta_max     27.48
_cell_measurement_temperature     90.0(2)
_exptl_crystal_description     plate
_exptl_crystal_colour     'pale yellow'
_exptl_crystal_size_max     0.26
_exptl_crystal_size_mid     0.20
_exptl_crystal_size_min     0.08
_exptl_crystal_density_diffrn     1.279
_exptl_crystal_density_meas     ?
_exptl_crystal_density_method     'not measured'
_exptl_crystal_F_000     864
_exptl_absorpt_coefficient_mu     0.086
_exptl_absorpt_correction_type     multi-scan
_exptl_absorpt_process_details     '(SCALEPACK; Otwinowski & Minor, 1997)'
_exptl_absorpt_correction_T_min     0.978
_exptl_absorpt_correction_T_max     0.993
_exptl_special_details     ?
_diffrn_ambient_temperature     90.0(2)
_diffrn_radiation_type     MoK\a
_diffrn_radiation_wavelength     0.71073
_diffrn_radiation_source     'fine-focus sealed tube'
_diffrn_radiation_monochromator     'graphite'
_diffrn_measurement_device_type     'Nonius KappaCCD'
_diffrn_measurement_method     '\w scans at fixed \c = 55\%'
_diffrn_detector_area_resol_mean     9.1
_diffrn_reflns_number     39211
_diffrn_reflns_av_R_equivalents     0.0510
_diffrn_reflns_av_sigmaI/netI     0.0235
_diffrn_reflns_theta_min     2.26
_diffrn_reflns_theta_max     27.49
_diffrn_reflns_theta_full     27.49
_diffrn_measured_fraction_theta_max     0.996
_diffrn_measured_fraction_theta_full     0.996
_diffrn_reflns_limit_h_min     -46
_diffrn_reflns_limit_h_max     46
_diffrn_reflns_limit_k_min     -8
_diffrn_reflns_limit_k_max     8
_diffrn_reflns_limit_l_min     -10
_diffrn_reflns_limit_l_max     11
_diffrn_standards_number     0
_diffrn_standards_interval_count     .
_diffrn_standards_interval_time     .
_diffrn_standards_decay_%     ?
_refine_special_details
;
Refinement of <i>F</i>^2^ against ALL reflections. The weighted <i>R</i>-factor
<i>wR</i> and goodness of fit <i>S</i> are based on <i>F</i>^2^, conventional
<i>R</i>-factors <i>R</i> are based on <i>F</i>, with <i>F</i> set to zero for
negative <i>F</i>^2^. The threshold expression of <i>F</i>^2^ >
2\s(<i>F</i>^2^) is used only for calculating <i>R</i>-factors(gt) <i>etc</i>.
and is not relevant to the choice of reflections for refinement.
<i>R</i>-factors based on <i>F</i>^2^ are statistically about twice as large
as those based on <i>F</i>, and <i>R</i>- factors based on ALL data will be
even larger.
;
_reflns_number_total     2554
_reflns_number_gt     2313
_reflns_threshold_expression     I>2\s(I)
_refine_ls_structure_factor_coef     Fsqd
_refine_ls_matrix_type     full
_refine_ls_R_factor_all     0.0406
_refine_ls_R_factor_gt     0.0351
_refine_ls_wR_factor_gt     0.0870
_refine_ls_wR_factor_ref     0.0904
_refine_ls_goodness_of_fit_ref     1.038
_refine_ls_restrained_S_all     1.038
_refine_ls_number_reflns     2554
_refine_ls_number_parameters     274
_refine_ls_number_restraints     1
_refine_ls_hydrogen_treatment     constr
_refine_ls_weighting_scheme     calc
_refine_ls_weighting_details
         'calc w=1/[\s^2^(Fo^2^)+(0.0550P)^2^+0.4230P] where P=(Fo^2^+2Fc^2^)/3'
_atom_sites_solution_hydrogens     geom
_atom_sites_solution_primary     direct
_atom_sites_solution_secondary     difmap
_refine_ls_shift/su_max     0.000
_refine_ls_shift/su_mean     0.000
_refine_diff_density_max     0.170
_refine_diff_density_min     -0.188
_refine_ls_extinction_method     none
_refine_ls_extinction_coef     ?
loop_
    _atom_type_symbol
    _atom_type_description
    _atom_type_scat_dispersion_real
    _atom_type_scat_dispersion_imag
    _atom_type_scat_source
    'C' 'C' 0.0033 0.0016
                         'International Tables Vol C Tables 4.2.6.8 and 6.1.1.4'
    'H' 'H' 0.0000 0.0000
                         'International Tables Vol C Tables 4.2.6.8 and 6.1.1.4'
    'N' 'N' 0.0061 0.0033
                         'International Tables Vol C Tables 4.2.6.8 and 6.1.1.4'
    'O' 'O' 0.0106 0.0060
                         'International Tables Vol C Tables 4.2.6.8 and 6.1.1.4'
_computing_data_collection     'COLLECT (Nonius, 1998)'
_computing_cell_refinement     'SCALEPACK (Otwinowski & Minor, 1997)'
_computing_data_reduction     'DENZO-SMN (Otwinowski & Minor, 1997)'
_computing_structure_solution     'SHELXS97 (Sheldrick, 2008)'
_computing_structure_refinement     'SHELXL97 (Sheldrick, 2008)'
_computing_molecular_graphics     'XP in SHELXTL (Sheldrick, 2008)'
_computing_publication_material
;
SHELXL97 (Sheldrick, 2008) and local procedures
;
loop_
    _atom_site_type_symbol
    _atom_site_label
    _atom_site_fract_x
    _atom_site_fract_y
    _atom_site_fract_z
    _atom_site_U_iso_or_equiv
    _atom_site_adp_type
    _atom_site_calc_flag
    _atom_site_refinement_flags
    _atom_site_occupancy
    _atom_site_symmetry_multiplicity
    _atom_site_disorder_assembly
    _atom_site_disorder_group
    C C1 0.38605(5) 0.0394(3) -0.0016(2) 0.0199(4) Uani d . 1 1 . .
    C C2 0.41142(5) -0.0668(3) -0.0926(2) 0.0209(4) Uani d . 1 1 . .
    H H2 0.4360 -0.0203 -0.1052 0.025 Uiso calc R 1 1 . .
    O O3 0.42772(4) -0.3314(2) -0.25036(18) 0.0242(3) Uani d . 1 1 . .
    C C3 0.40072(5) -0.2399(3) -0.1643(2) 0.0208(4) Uani d . 1 1 . .
    C C4 0.36460(5) -0.3113(3) -0.1488(2) 0.0213(4) Uani d . 1 1 . .
    H H4 0.3575 -0.4302 -0.1971 0.026 Uiso calc R 1 1 . .
    O O5 0.30344(4) -0.2577(2) -0.0355(2) 0.0273(4) Uani d . 1 1 . .
    C C5 0.33950(5) -0.2038(3) -0.0609(2) 0.0210(4) Uani d . 1 1 . .
    C C6 0.34939(5) -0.0292(3) 0.0138(2) 0.0194(4) Uani d . 1 1 . .
    C C7 0.32098(5) 0.0712(3) 0.1075(3) 0.0208(4) Uani d . 1 1 . .
    H H7 0.3007 0.1275 0.0524 0.025 Uiso calc R 1 1 . .
    C C8 0.32148(5) 0.0892(3) 0.2640(3) 0.0213(4) Uani d . 1 1 . .
    N N9 0.34916(5) -0.0003(3) 0.3624(2) 0.0275(4) Uani d . 1 1 . .
    C C10 0.36272(6) 0.1427(4) 0.4797(3) 0.0343(5) Uani d . 1 1 . .
    H H10A 0.3752 0.2509 0.4239 0.041 Uiso calc R 1 1 . .
    H H10B 0.3812 0.0793 0.5488 0.041 Uiso calc R 1 1 . .
    C C11 0.33104(6) 0.2257(4) 0.5823(3) 0.0323(5) Uani d . 1 1 . .
    H H11A 0.3354 0.1939 0.6946 0.039 Uiso calc R 1 1 . .
    H H11B 0.3301 0.3690 0.5714 0.039 Uiso calc R 1 1 . .
    C C12 0.29427(6) 0.1356(4) 0.5273(3) 0.0312(5) Uani d . 1 1 . .
    H H12 0.2728 0.1886 0.5883 0.037 Uiso calc R 1 1 . .
    O O13 0.26589(4) 0.2760(3) 0.2957(2) 0.0409(4) Uani d . 1 1 . .
    C C13 0.29067(5) 0.1800(3) 0.3542(3) 0.0264(4) Uani d . 1 1 . .
    C C14 0.29709(7) -0.0863(4) 0.5442(3) 0.0414(6) Uani d . 1 1 . .
    H H14A 0.2742 -0.1482 0.5040 0.050 Uiso calc R 1 1 . .
    H H14B 0.2999 -0.1214 0.6567 0.050 Uiso calc R 1 1 . .
    C C15 0.33094(7) -0.1599(4) 0.4492(3) 0.0398(6) Uani d . 1 1 . .
    H H15A 0.3490 -0.2202 0.5223 0.048 Uiso calc R 1 1 . .
    H H15B 0.3228 -0.2608 0.3736 0.048 Uiso calc R 1 1 . .
    C C16 0.39711(5) 0.2215(3) 0.0766(2) 0.0199(4) Uani d . 1 1 . .
    H H16 0.3783 0.3145 0.0986 0.024 Uiso calc R 1 1 . .
    C C17 0.43187(5) 0.2647(3) 0.1187(3) 0.0206(4) Uani d . 1 1 . .
    H H17 0.4502 0.1709 0.0933 0.025 Uiso calc R 1 1 . .
    C C18 0.44483(5) 0.4405(3) 0.1996(2) 0.0188(4) Uani d . 1 1 . .
    C C19 0.42275(5) 0.6030(3) 0.2311(2) 0.0207(4) Uani d . 1 1 . .
    H H19 0.3978 0.6041 0.1954 0.025 Uiso calc R 1 1 . .
    C C20 0.43624(5) 0.7628(3) 0.3131(3) 0.0207(4) Uani d . 1 1 . .
    H H20 0.4207 0.8714 0.3332 0.025 Uiso calc R 1 1 . .
    O O21 0.48955(3) 0.9124(2) 0.4451(2) 0.0257(3) Uani d . 1 1 . .
    C C21 0.47287(5) 0.7621(3) 0.3656(2) 0.0201(4) Uani d . 1 1 . .
    C C22 0.49550(5) 0.6031(3) 0.3342(2) 0.0215(4) Uani d . 1 1 . .
    H H22 0.5205 0.6030 0.3693 0.026 Uiso calc R 1 1 . .
    C C23 0.48175(5) 0.4451(3) 0.2520(2) 0.0205(4) Uani d . 1 1 . .
    H H23 0.4975 0.3377 0.2305 0.025 Uiso calc R 1 1 . .
    C C24 0.29163(6) -0.4419(3) -0.0932(3) 0.0346(6) Uani d . 1 1 . .
    H H24A 0.2925 -0.4419 -0.2086 0.052 Uiso calc R 1 1 . .
    H H24B 0.2662 -0.4669 -0.0583 0.052 Uiso calc R 1 1 . .
    H H24C 0.3080 -0.5437 -0.0523 0.052 Uiso calc R 1 1 . .
    C C25 0.41767(6) -0.5036(3) -0.3349(3) 0.0248(4) Uani d . 1 1 . .
    H H25A 0.4101 -0.6047 -0.2601 0.037 Uiso calc R 1 1 . .
    H H25B 0.4390 -0.5497 -0.3960 0.037 Uiso calc R 1 1 . .
    H H25C 0.3971 -0.4745 -0.4064 0.037 Uiso calc R 1 1 . .
    C C26 0.46609(6) 1.0558(3) 0.5147(3) 0.0263(4) Uani d . 1 1 . .
    H H26A 0.4526 1.1251 0.4317 0.039 Uiso calc R 1 1 . .
    H H26B 0.4812 1.1484 0.5747 0.039 Uiso calc R 1 1 . .
    H H26C 0.4484 0.9923 0.5856 0.039 Uiso calc R 1 1 . .
loop_
    _atom_site_aniso_label
    _atom_site_aniso_U_11
    _atom_site_aniso_U_22
    _atom_site_aniso_U_33
    _atom_site_aniso_U_12
    _atom_site_aniso_U_13
    _atom_site_aniso_U_23
    C1 0.0212(9) 0.0204(9) 0.0179(9) 0.0000(7) -0.0011(8) -0.0002(8)
    C2 0.0177(8) 0.0241(9) 0.0209(10) -0.0021(7) 0.0001(7) -0.0010(8)
    O3 0.0200(6) 0.0251(7) 0.0275(8) -0.0008(5) 0.0031(6) -0.0089(6)
    C3 0.0211(9) 0.0230(9) 0.0184(10) 0.0023(7) 0.0002(8) -0.0020(8)
    C4 0.0218(9) 0.0199(9) 0.0222(10) -0.0010(7) -0.0013(8) -0.0037(8)
    O5 0.0195(6) 0.0257(7) 0.0367(9) -0.0073(6) 0.0054(6) -0.0102(7)
    C5 0.0186(8) 0.0233(9) 0.0210(10) -0.0021(7) -0.0002(8) -0.0020(8)
    C6 0.0197(9) 0.0202(9) 0.0185(9) -0.0008(7) -0.0008(7) -0.0007(8)
    C7 0.0184(8) 0.0192(9) 0.0247(10) -0.0001(7) -0.0029(8) -0.0018(9)
    C8 0.0169(8) 0.0207(9) 0.0261(10) 0.0024(7) -0.0010(8) -0.0039(8)
    N9 0.0258(8) 0.0354(10) 0.0213(8) 0.0083(8) -0.0045(8) -0.0037(8)
    C10 0.0235(10) 0.0549(15) 0.0245(11) 0.0018(10) -0.0039(9) -0.0091(11)
    C11 0.0255(10) 0.0474(13) 0.0242(11) 0.0016(9) -0.0036(9) -0.0080(11)
    C12 0.0187(9) 0.0482(13) 0.0268(11) 0.0008(9) 0.0011(8) -0.0106(11)
    O13 0.0304(8) 0.0562(11) 0.0363(9) 0.0215(8) -0.0095(7) -0.0178(9)
    C13 0.0197(9) 0.0300(10) 0.0296(11) 0.0041(8) -0.0040(9) -0.0113(10)
    C14 0.0387(12) 0.0516(15) 0.0338(13) -0.0093(11) 0.0032(11) 0.0046(12)
    C15 0.0522(14) 0.0343(12) 0.0329(13) 0.0067(11) -0.0044(12) 0.0053(11)
    C16 0.0214(9) 0.0202(9) 0.0182(9) -0.0004(7) 0.0014(8) -0.0013(8)
    C17 0.0199(8) 0.0204(9) 0.0214(10) 0.0002(7) 0.0004(8) -0.0002(8)
    C18 0.0188(8) 0.0201(9) 0.0174(9) -0.0023(7) 0.0019(7) -0.0007(8)
    C19 0.0196(8) 0.0226(10) 0.0199(10) -0.0015(7) -0.0019(7) 0.0003(8)
    C20 0.0202(8) 0.0198(9) 0.0221(10) 0.0020(7) 0.0003(8) -0.0011(8)
    O21 0.0209(6) 0.0221(7) 0.0342(8) -0.0006(5) -0.0030(6) -0.0099(7)
    C21 0.0216(9) 0.0193(9) 0.0193(9) -0.0041(7) -0.0008(8) -0.0027(8)
    C22 0.0173(8) 0.0241(9) 0.0230(10) -0.0013(7) -0.0013(8) 0.0001(9)
    C23 0.0192(8) 0.0203(9) 0.0220(9) 0.0008(7) 0.0015(8) -0.0020(8)
    C24 0.0294(10) 0.0271(11) 0.0473(15) -0.0112(8) 0.0071(10) -0.0119(11)
    C25 0.0264(9) 0.0228(10) 0.0251(11) 0.0009(8) -0.0007(9) -0.0072(9)
    C26 0.0291(10) 0.0222(10) 0.0275(11) 0.0026(8) -0.0022(9) -0.0069(9)
_geom_special_details
;
All e.s.d.'s (except the e.s.d. in the dihedral angle between two l.s. planes)
are estimated using the full covariance matrix. The cell e.s.d.'s are taken
into account individually in the estimation of e.s.d.'s in distances, angles
and torsion angles; correlations between e.s.d.'s in cell parameters are only
used when they are defined by crystal symmetry. An approximate (isotropic)
treatment of cell e.s.d.'s is used for estimating e.s.d.'s involving l.s.
planes.
;
loop_
    _geom_bond_atom_site_label_1
    _geom_bond_atom_site_label_2
    _geom_bond_site_symmetry_2
    _geom_bond_distance
    _geom_bond_publ_flag
    C1 C2 . 1.403(3) ?
    C1 C6 . 1.411(3) ?
    C1 C16 . 1.472(3) ?
    C2 C3 . 1.391(3) ?
    C2 H2 . 0.9500 ?
    O3 C3 . 1.371(2) ?
    O3 C25 . 1.431(2) ?
    C3 C4 . 1.400(3) ?
    C4 C5 . 1.387(3) ?
    C4 H4 . 0.9500 ?
    O5 C5 . 1.371(2) ?
    O5 C24 . 1.422(2) ?
    C5 C6 . 1.403(3) ?
    C6 C7 . 1.470(3) ?
    C7 C8 . 1.333(3) ?
    C7 H7 . 0.9500 ?
    C8 N9 . 1.440(3) ?
    C8 C13 . 1.488(3) ?
    N9 C15 . 1.476(3) ?
    N9 C10 . 1.482(3) ?
    C10 C11 . 1.546(3) ?
    C10 H10A . 0.9900 ?
    C10 H10B . 0.9900 ?
    C11 C12 . 1.538(3) ?
    C11 H11A . 0.9900 ?
    C11 H11B . 0.9900 ?
    C12 C13 . 1.505(3) ?
    C12 C14 . 1.536(4) ?
    C12 H12 . 1.0000 ?
    O13 C13 . 1.217(3) ?
    C14 C15 . 1.549(4) ?
    C14 H14A . 0.9900 ?
    C14 H14B . 0.9900 ?
    C15 H15A . 0.9900 ?
    C15 H15B . 0.9900 ?
    C16 C17 . 1.338(3) ?
    C16 H16 . 0.9500 ?
    C17 C18 . 1.466(3) ?
    C17 H17 . 0.9500 ?
    C18 C19 . 1.398(3) ?
    C18 C23 . 1.405(3) ?
    C19 C20 . 1.388(3) ?
    C19 H19 . 0.9500 ?
    C20 C21 . 1.395(3) ?
    C20 H20 . 0.9500 ?
    O21 C21 . 1.373(2) ?
    O21 C26 . 1.428(2) ?
    C21 C22 . 1.391(3) ?
    C22 C23 . 1.383(3) ?
    C22 H22 . 0.9500 ?
    C23 H23 . 0.9500 ?
    C24 H24A . 0.9800 ?
    C24 H24B . 0.9800 ?
    C24 H24C . 0.9800 ?
    C25 H25A . 0.9800 ?
    C25 H25B . 0.9800 ?
    C25 H25C . 0.9800 ?
    C26 H26A . 0.9800 ?
    C26 H26B . 0.9800 ?
    C26 H26C . 0.9800 ?
loop_
    _geom_angle_atom_site_label_1
    _geom_angle_atom_site_label_2
    _geom_angle_atom_site_label_3
    _geom_angle_site_symmetry_1
    _geom_angle_site_symmetry_3
    _geom_angle
    _geom_angle_publ_flag
    C2 C1 C6 . . 119.32(18) ?
    C2 C1 C16 . . 120.87(16) ?
    C6 C1 C16 . . 119.81(17) ?
    C3 C2 C1 . . 120.27(17) ?
    C3 C2 H2 . . 119.9 ?
    C1 C2 H2 . . 119.9 ?
    C3 O3 C25 . . 117.78(15) ?
    O3 C3 C2 . . 115.32(16) ?
    O3 C3 C4 . . 123.48(17) ?
    C2 C3 C4 . . 121.20(17) ?
    C5 C4 C3 . . 118.17(17) ?
    C5 C4 H4 . . 120.9 ?
    C3 C4 H4 . . 120.9 ?
    C5 O5 C24 . . 118.14(16) ?
    O5 C5 C4 . . 124.11(17) ?
    O5 C5 C6 . . 113.72(17) ?
    C4 C5 C6 . . 122.16(17) ?
    C5 C6 C1 . . 118.86(17) ?
    C5 C6 C7 . . 117.92(16) ?
    C1 C6 C7 . . 123.20(18) ?
    C8 C7 C6 . . 124.95(19) ?
    C8 C7 H7 . . 117.5 ?
    C6 C7 H7 . . 117.5 ?
    C7 C8 N9 . . 123.15(19) ?
    C7 C8 C13 . . 122.75(19) ?
    N9 C8 C13 . . 113.58(18) ?
    C8 N9 C15 . . 107.31(17) ?
    C8 N9 C10 . . 109.56(17) ?
    C15 N9 C10 . . 107.79(18) ?
    N9 C10 C11 . . 112.23(17) ?
    N9 C10 H10A . . 109.2 ?
    C11 C10 H10A . . 109.2 ?
    N9 C10 H10B . . 109.2 ?
    C11 C10 H10B . . 109.2 ?
    H10A C10 H10B . . 107.9 ?
    C12 C11 C10 . . 108.62(18) ?
    C12 C11 H11A . . 110.0 ?
    C10 C11 H11A . . 110.0 ?
    C12 C11 H11B . . 110.0 ?
    C10 C11 H11B . . 110.0 ?
    H11A C11 H11B . . 108.3 ?
    C13 C12 C14 . . 107.4(2) ?
    C13 C12 C11 . . 106.79(19) ?
    C14 C12 C11 . . 108.32(19) ?
    C13 C12 H12 . . 111.4 ?
    C14 C12 H12 . . 111.4 ?
    C11 C12 H12 . . 111.4 ?
    O13 C13 C8 . . 124.6(2) ?
    O13 C13 C12 . . 124.8(2) ?
    C8 C13 C12 . . 110.61(18) ?
    C12 C14 C15 . . 109.2(2) ?
    C12 C14 H14A . . 109.8 ?
    C15 C14 H14A . . 109.8 ?
    C12 C14 H14B . . 109.8 ?
    C15 C14 H14B . . 109.8 ?
    H14A C14 H14B . . 108.3 ?
    N9 C15 C14 . . 111.6(2) ?
    N9 C15 H15A . . 109.3 ?
    C14 C15 H15A . . 109.3 ?
    N9 C15 H15B . . 109.3 ?
    C14 C15 H15B . . 109.3 ?
    H15A C15 H15B . . 108.0 ?
    C17 C16 C1 . . 124.32(17) ?
    C17 C16 H16 . . 117.8 ?
    C1 C16 H16 . . 117.8 ?
    C16 C17 C18 . . 127.40(17) ?
    C16 C17 H17 . . 116.3 ?
    C18 C17 H17 . . 116.3 ?
    C19 C18 C23 . . 117.55(17) ?
    C19 C18 C17 . . 124.46(16) ?
    C23 C18 C17 . . 117.98(16) ?
    C20 C19 C18 . . 121.85(17) ?
    C20 C19 H19 . . 119.1 ?
    C18 C19 H19 . . 119.1 ?
    C19 C20 C21 . . 119.34(18) ?
    C19 C20 H20 . . 120.3 ?
    C21 C20 H20 . . 120.3 ?
    C21 O21 C26 . . 117.55(14) ?
    O21 C21 C22 . . 115.33(16) ?
    O21 C21 C20 . . 124.75(17) ?
    C22 C21 C20 . . 119.89(17) ?
    C23 C22 C21 . . 120.20(17) ?
    C23 C22 H22 . . 119.9 ?
    C21 C22 H22 . . 119.9 ?
    C22 C23 C18 . . 121.16(18) ?
    C22 C23 H23 . . 119.4 ?
    C18 C23 H23 . . 119.4 ?
    O5 C24 H24A . . 109.5 ?
    O5 C24 H24B . . 109.5 ?
    H24A C24 H24B . . 109.5 ?
    O5 C24 H24C . . 109.5 ?
    H24A C24 H24C . . 109.5 ?
    H24B C24 H24C . . 109.5 ?
    O3 C25 H25A . . 109.5 ?
    O3 C25 H25B . . 109.5 ?
    H25A C25 H25B . . 109.5 ?
    O3 C25 H25C . . 109.5 ?
    H25A C25 H25C . . 109.5 ?
    H25B C25 H25C . . 109.5 ?
    O21 C26 H26A . . 109.5 ?
    O21 C26 H26B . . 109.5 ?
    H26A C26 H26B . . 109.5 ?
    O21 C26 H26C . . 109.5 ?
    H26A C26 H26C . . 109.5 ?
    H26B C26 H26C . . 109.5 ?
loop_
    _geom_torsion_atom_site_label_1
    _geom_torsion_atom_site_label_2
    _geom_torsion_atom_site_label_3
    _geom_torsion_atom_site_label_4
    _geom_torsion_site_symmetry_1
    _geom_torsion_site_symmetry_2
    _geom_torsion_site_symmetry_3
    _geom_torsion_site_symmetry_4
    _geom_torsion
    _geom_torsion_publ_flag
    C6 C1 C2 C3 . . . . -1.2(3) ?
    C16 C1 C2 C3 . . . . 179.23(18) ?
    C25 O3 C3 C2 . . . . -176.17(18) ?
    C25 O3 C3 C4 . . . . 3.3(3) ?
    C1 C2 C3 O3 . . . . 179.94(18) ?
    C1 C2 C3 C4 . . . . 0.5(3) ?
    O3 C3 C4 C5 . . . . -178.81(19) ?
    C2 C3 C4 C5 . . . . 0.6(3) ?
    C24 O5 C5 C4 . . . . 4.7(3) ?
    C24 O5 C5 C6 . . . . -174.0(2) ?
    C3 C4 C5 O5 . . . . -179.51(19) ?
    C3 C4 C5 C6 . . . . -1.0(3) ?
    O5 C5 C6 C1 . . . . 178.92(18) ?
    C4 C5 C6 C1 . . . . 0.2(3) ?
    O5 C5 C6 C7 . . . . 0.2(3) ?
    C4 C5 C6 C7 . . . . -178.45(19) ?
    C2 C1 C6 C5 . . . . 0.9(3) ?
    C16 C1 C6 C5 . . . . -179.58(18) ?
    C2 C1 C6 C7 . . . . 179.48(19) ?
    C16 C1 C6 C7 . . . . -1.0(3) ?
    C5 C6 C7 C8 . . . . 111.4(2) ?
    C1 C6 C7 C8 . . . . -67.3(3) ?
    C6 C7 C8 N9 . . . . -4.3(4) ?
    C6 C7 C8 C13 . . . . -175.52(18) ?
    C7 C8 N9 C15 . . . . -108.9(2) ?
    C13 C8 N9 C15 . . . . 63.0(2) ?
    C7 C8 N9 C10 . . . . 134.3(2) ?
    C13 C8 N9 C10 . . . . -53.7(2) ?
    C8 N9 C10 C11 . . . . 57.3(2) ?
    C15 N9 C10 C11 . . . . -59.2(2) ?
    N9 C10 C11 C12 . . . . -1.3(3) ?
    C10 C11 C12 C13 . . . . -56.4(2) ?
    C10 C11 C12 C14 . . . . 59.0(3) ?
    C7 C8 C13 O13 . . . . -13.8(3) ?
    N9 C8 C13 O13 . . . . 174.2(2) ?
    C7 C8 C13 C12 . . . . 165.8(2) ?
    N9 C8 C13 C12 . . . . -6.2(3) ?
    C14 C12 C13 O13 . . . . 125.5(2) ?
    C11 C12 C13 O13 . . . . -118.5(2) ?
    C14 C12 C13 C8 . . . . -54.1(2) ?
    C11 C12 C13 C8 . . . . 61.9(2) ?
    C13 C12 C14 C15 . . . . 58.5(3) ?
    C11 C12 C14 C15 . . . . -56.5(3) ?
    C8 N9 C15 C14 . . . . -56.1(3) ?
    C10 N9 C15 C14 . . . . 61.8(2) ?
    C12 C14 C15 N9 . . . . -3.7(3) ?
    C2 C1 C16 C17 . . . . -25.6(3) ?
    C6 C1 C16 C17 . . . . 154.9(2) ?
    C1 C16 C17 C18 . . . . -178.61(19) ?
    C16 C17 C18 C19 . . . . -7.2(3) ?
    C16 C17 C18 C23 . . . . 171.5(2) ?
    C23 C18 C19 C20 . . . . -0.9(3) ?
    C17 C18 C19 C20 . . . . 177.7(2) ?
    C18 C19 C20 C21 . . . . 0.1(3) ?
    C26 O21 C21 C22 . . . . -164.65(18) ?
    C26 O21 C21 C20 . . . . 17.1(3) ?
    C19 C20 C21 O21 . . . . 178.75(19) ?
    C19 C20 C21 C22 . . . . 0.6(3) ?
    O21 C21 C22 C23 . . . . -178.73(18) ?
    C20 C21 C22 C23 . . . . -0.4(3) ?
    C21 C22 C23 C18 . . . . -0.5(3) ?
    C19 C18 C23 C22 . . . . 1.1(3) ?
    C17 C18 C23 C22 . . . . -177.61(19) ?
