# Supplementary material for: (Z)-2-{2,4-Dimeth­oxy-6-[(E)-4-meth­oxy­styr­yl]benzyl­idene}quinuclidin-3-one
Source: Acta Crystallogr Sect E Struct Rep Online. 2012 Feb 17;68(Pt 3):o730. doi: 10.1107/S1600536812005843 (PMC3295501; doi:10.1107/S1600536812005843)
Supplement: Supplementary file 2 [file e-68-0o730-Isup2.hkl]

# 
# h,k,l, Fc-squared, Fo-squared, sigma(Fo-squared) and status flag 
# 
data_I
_shelx_title ' k10269 - Pca21' 
_shelx_refln_list_code          4 
_shelx_F_calc_maximum      130.10 
_exptl_crystal_F_000       864.00 
_reflns_d_resolution_high  0.7698 
 
loop_ 
 _symmetry_equiv_pos_as_xyz 
 'x, y, z' 
 '-x, -y, z+1/2' 
 '-x+1/2, y, z+1/2' 
 'x+1/2, -y, z' 
 
_cell_length_a    36.1068 
_cell_length_b     6.8748 
_cell_length_c     8.4813 
_cell_angle_alpha  90.000 
_cell_angle_beta   90.000 
_cell_angle_gamma  90.000 
 
_shelx_F_squared_multiplier     1.000 
 
loop_ 
 _refln_index_h 
 _refln_index_k 
 _refln_index_l 
 _refln_F_squared_calc 
 _refln_F_squared_meas 
 _refln_F_squared_sigma 
 _refln_observed_status 
   4   0   0     2372.56     2157.10     53.05 o 
   6   0   0     3195.33     2881.77     53.05 o 
  10   0   0     3647.13     3414.26     64.06 o 
  12   0   0     2888.98     2726.14     44.41 o 
  14   0   0     5890.07     5915.22    107.68 o 
  16   0   0       34.43       34.58      1.18 o 
  18   0   0      130.45      113.18      3.14 o 
  20   0   0       33.22       37.73      1.96 o 
  22   0   0     1782.83     1849.79     31.05 o 
  24   0   0       15.36       26.33      1.96 o 
  26   0   0       85.79       87.64      3.54 o 
  28   0   0      115.68      108.46      4.72 o 
  30   0   0      826.71      807.59     18.86 o 
  32   0   0      905.30      980.11     22.01 o 
  34   0   0      428.44      433.07     11.40 o 
  36   0   0      258.18      290.81     10.61 o 
  38   0   0       94.16       95.50      7.47 o 
  40   0   0        7.70        2.75      6.29 o 
  42   0   0      139.58      152.87     11.40 o 
  44   0   0       29.49       42.84      7.86 o 
  46   0   0       32.50       23.97      7.86 o 
   1   1   0        4.01        2.36      0.39 o 
   2   1   0     6455.00     5987.53    257.01 o 
   3   1   0     4537.18     4330.71     72.31 o 
   4   1   0     4100.23     3967.59     53.05 o 
   5   1   0       41.40       39.69      0.79 o 
   7   1   0     1082.07     1008.40     11.40 o 
   8   1   0       41.38       47.16      0.79 o 
   9   1   0     1383.91     1225.33     13.75 o 
  10   1   0      143.74       98.64      1.57 o 
  11   1   0      139.81      126.54      1.96 o 
  12   1   0      227.31      202.78      3.14 o 
  13   1   0       25.89       16.11      0.79 o 
  14   1   0     2050.34     2044.71     24.76 o 
  15   1   0     2522.31     2521.79     28.29 o 
  16   1   0     1193.76     1276.42     13.75 o 
  17   1   0     1867.34     1865.11     20.44 o 
  18   1   0       46.03       47.55      1.18 o 
  19   1   0      381.57      384.73      4.32 o 
  20   1   0      607.30      665.33      7.47 o 
  21   1   0      516.32      539.96      7.07 o 
  22   1   0        2.80        2.75      1.18 o 
  23   1   0      197.41      183.52      3.14 o 
  24   1   0        5.21        4.32      1.18 o 
  25   1   0       82.43       75.06      2.36 o 
  26   1   0        2.24        0.39      1.18 o 
  27   1   0      330.61      343.86      5.89 o 
  28   1   0      173.27      179.59      4.32 o 
  29   1   0       92.31       98.25      3.54 o 
  30   1   0       65.12       62.48      3.14 o 
  31   1   0        0.17       -1.57      2.36 o 
  32   1   0       40.41       45.59      3.14 o 
  33   1   0      799.17      819.77     14.15 o 
  34   1   0      624.36      642.93     12.58 o 
  35   1   0      203.14      194.53      6.29 o 
  36   1   0      320.27      358.80      9.04 o 
  37   1   0      211.92      189.03      6.29 o 
  38   1   0      321.31      323.43      8.25 o 
  39   1   0        9.29        8.65      3.54 o 
  40   1   0       29.59       31.05      4.32 o 
  41   1   0       56.07       51.87      5.11 o 
  42   1   0      294.70      282.16      9.43 o 
  43   1   0       63.38       62.48      5.89 o 
  44   1   0       42.94       50.70      6.29 o 
  45   1   0       27.57       40.08      6.29 o 
  46   1   0       13.79       20.83      6.29 o 
   0   2   0      796.70      714.06     11.40 o 
   1   2   0     3202.24     2907.70     35.37 o 
   2   2   0     2385.52     2247.49     25.54 o 
   3   2   0       86.64       87.24      1.57 o 
   4   2   0       35.93       26.72      0.79 o 
   5   2   0      328.60      318.32      3.54 o 
   6   2   0     1427.72     1477.63     15.72 o 
   7   2   0       59.07       56.20      1.18 o 
   8   2   0      515.04      528.57      5.89 o 
   9   2   0     1162.30     1142.02     12.97 o 
  10   2   0       62.61       51.87      1.18 o 
  11   2   0      380.10      374.52      4.72 o 
  12   2   0        0.02        2.36      0.79 o 
  13   2   0     2027.24     1927.20     22.01 o 
  14   2   0      175.25      177.63      2.75 o 
  15   2   0      255.27      265.66      3.93 o 
  16   2   0      256.41      246.40      3.54 o 
  17   2   0      441.77      466.08      6.29 o 
  18   2   0      112.00      100.60      2.36 o 
  19   2   0       98.70       77.03      1.96 o 
  20   2   0      264.80      255.44      4.32 o 
  21   2   0      988.33      937.27     12.18 o 
  22   2   0      366.17      313.60      4.72 o 
  23   2   0      584.24      586.34      7.86 o 
  24   2   0      265.63      249.15      4.32 o 
  25   2   0       63.04       62.88      2.75 o 
  26   2   0      179.66      161.91      3.93 o 
  27   2   0     1521.64     1557.01     20.44 o 
  28   2   0       10.79        9.43      1.96 o 
  29   2   0      963.31     1074.82     14.15 o 
  30   2   0     5364.32     5637.38     78.20 o 
  31   2   0      589.51      694.41     12.18 o 
  32   2   0        5.53        4.72      2.75 o 
  33   2   0       12.85       12.58      3.54 o 
  34   2   0      895.53      993.08     16.90 o 
  35   2   0       13.61       10.61      3.14 o 
  36   2   0       12.06       10.61      3.54 o 
  37   2   0      237.05      244.83      7.86 o 
  38   2   0        0.79        3.14      3.93 o 
  39   2   0       62.45       66.81      5.50 o 
  40   2   0        0.15       -1.18      5.11 o 
  41   2   0       44.18       38.91      4.72 o 
  42   2   0      551.51      702.66     19.26 o 
  43   2   0        2.89        0.39      5.11 o 
  44   2   0       12.88       16.51      5.11 o 
  45   2   0      230.60      278.23     11.00 o 
   0   3   0      151.27      146.19      3.14 o 
   1   3   0       41.79       53.05      1.18 o 
   2   3   0      812.97      776.54      9.04 o 
   3   3   0      619.50      590.66      7.07 o 
   4   3   0      610.63      662.97      7.47 o 
   5   3   0      332.88      332.86      3.93 o 
   6   3   0      247.03      247.97      3.54 o 
   7   3   0     4348.57     4808.58     53.45 o 
   8   3   0      797.68      869.28      9.82 o 
   9   3   0      190.62      193.74      3.14 o 
  10   3   0     1118.23     1213.15     12.97 o 
  11   3   0      648.22      711.30      8.65 o 
  12   3   0      173.96      172.91      2.75 o 
  13   3   0        0.40        0.79      0.79 o 
  14   3   0      269.66      287.67      4.32 o 
  15   3   0     2898.25     3224.45     36.55 o 
  16   3   0      436.28      488.09      5.89 o 
  17   3   0        2.16        0.39      0.79 o 
  18   3   0      149.11      147.37      3.14 o 
  19   3   0      134.38      139.51      2.75 o 
  20   3   0       74.68       81.74      2.36 o 
  21   3   0      148.00      134.01      3.14 o 
  22   3   0       72.93       62.88      2.36 o 
  23   3   0       43.21       40.48      2.36 o 
  24   3   0      630.02      600.09      8.25 o 
  25   3   0      388.61      406.74      6.29 o 
  26   3   0     1964.28     2057.67     26.33 o 
  27   3   0      794.72      859.07     12.18 o 
  28   3   0      274.01      279.41      5.11 o 
  29   3   0      374.83      372.16      7.86 o 
  30   3   0       38.05       22.79      3.14 o 
  31   3   0      763.97      817.80     13.75 o 
  32   3   0      150.84      143.05      4.72 o 
  33   3   0       64.51       56.59      3.93 o 
  34   3   0        0.00        2.75      3.54 o 
  35   3   0      162.56      152.48      6.68 o 
  36   3   0       71.74       69.17      5.50 o 
  37   3   0        6.79        6.29      3.93 o 
  38   3   0       95.38       91.17      6.29 o 
  39   3   0       24.79       22.01      4.72 o 
  40   3   0       92.87      104.93      6.68 o 
  41   3   0       10.26        4.72      5.11 o 
  42   3   0       13.59        7.47      5.50 o 
  43   3   0      181.27      187.85      9.04 o 
  44   3   0        1.54       -5.50      5.50 o 
   0   4   0     1756.89     1929.56     31.44 o 
   1   4   0        2.52        0.79      0.79 o 
   2   4   0       31.32       23.19      1.18 o 
   3   4   0      672.96      736.46      8.65 o 
   4   4   0      835.72      902.69      9.82 o 
   5   4   0      238.16      231.86      3.54 o 
   6   4   0      634.03      628.78      7.47 o 
   7   4   0       36.76       29.87      1.57 o 
   8   4   0       34.38       31.83      1.57 o 
   9   4   0        4.67        5.89      1.18 o 
  10   4   0      627.86      655.11      8.25 o 
  11   4   0       47.78       54.23      1.96 o 
  12   4   0        1.71        5.11      1.57 o 
  13   4   0      490.68      475.12      6.68 o 
  14   4   0      445.95      449.97      6.29 o 
  15   4   0     1143.55     1114.51     13.36 o 
  16   4   0      500.47      506.56      7.47 o 
  17   4   0      807.37      816.23     10.61 o 
  18   4   0       12.57        8.25      1.96 o 
  19   4   0      209.27      229.11      4.72 o 
  20   4   0      216.71      196.49      4.32 o 
  21   4   0      709.14      783.61     12.18 o 
  22   4   0      604.49      618.17      9.43 o 
  23   4   0      362.69      376.09      6.68 o 
  24   4   0     1227.24     1300.39     18.86 o 
  25   4   0      526.70      523.85      9.04 o 
  26   4   0      135.68      135.58      4.72 o 
  27   4   0       28.23       25.94      3.14 o 
  28   4   0      215.44      228.32      5.89 o 
  29   4   0       32.05       26.72      3.14 o 
  30   4   0       96.58       93.53      4.32 o 
  31   4   0        4.28        1.96      3.14 o 
  32   4   0      217.48      238.54      7.07 o 
  33   4   0        1.21        1.96      3.14 o 
  34   4   0       12.76       14.93      3.93 o 
  35   4   0      226.31      235.01      7.86 o 
  36   4   0        0.21        2.75      3.93 o 
  37   4   0        6.03        8.25      4.72 o 
  38   4   0       30.72       34.19      5.50 o 
  39   4   0       23.14       25.54      6.29 o 
  40   4   0        8.91        8.25      5.89 o 
  41   4   0       18.08        8.65      5.89 o 
   0   5   0        0.20       -2.75      2.75 o 
   1   5   0       38.30       39.69      2.36 o 
   2   5   0       21.83       14.15      1.96 o 
   3   5   0      481.83      478.66      7.07 o 
   4   5   0      206.30      223.61      4.32 o 
   5   5   0       80.19       69.56      2.36 o 
   6   5   0      105.54      104.14      2.75 o 
   7   5   0        0.75        0.79      1.57 o 
   8   5   0       60.66       55.02      2.36 o 
   9   5   0      169.85      171.73      3.93 o 
  10   5   0      265.20      268.80      5.11 o 
  11   5   0      894.23      913.69     12.18 o 
  12   5   0       12.37        6.29      1.96 o 
  13   5   0      491.90      534.07      9.43 o 
  14   5   0        0.25        2.36      2.36 o 
  15   5   0      926.50      936.88     14.54 o 
  16   5   0      756.32      759.64     11.40 o 
  17   5   0        0.67       -0.79      2.36 o 
  18   5   0      636.89      659.04     10.61 o 
  19   5   0     1583.52     1663.51     25.15 o 
  20   5   0      557.79      589.09     10.22 o 
  21   5   0      430.98      466.87      8.65 o 
  22   5   0      535.42      532.50      9.82 o 
  23   5   0        0.12       -2.75      2.75 o 
  24   5   0        0.34       -0.79      2.36 o 
  25   5   0      134.29      135.97      5.11 o 
  26   5   0       15.78       12.18      3.14 o 
  27   5   0        7.02        3.54      3.54 o 
  28   5   0       11.31       12.18      3.54 o 
  29   5   0      169.38      170.16      5.89 o 
  30   5   0        1.93        1.18      3.54 o 
  31   5   0       54.51       56.20      4.32 o 
  32   5   0      181.99      193.74      6.68 o 
  33   5   0        5.05        7.07      3.93 o 
  34   5   0        1.29        0.00      3.93 o 
  35   5   0       76.96       79.38      6.29 o 
  36   5   0       14.08        7.86      5.50 o 
  37   5   0        8.92        7.07      5.89 o 
  38   5   0       95.38      108.86      9.82 o 
   0   6   0     1651.47     1768.44     33.01 o 
   1   6   0        4.24        2.75      2.36 o 
   2   6   0      315.16      306.53      5.89 o 
   3   6   0      109.98       98.25      3.54 o 
   4   6   0      708.66      760.82     11.00 o 
   5   6   0      200.78      203.17      5.11 o 
   6   6   0       21.66       14.93      2.75 o 
   7   6   0       42.80       39.69      3.54 o 
   8   6   0      115.20      113.18      4.32 o 
   9   6   0       24.40       21.61      2.75 o 
  10   6   0      851.79      888.93     16.11 o 
  11   6   0      631.47      688.12     12.97 o 
  12   6   0       37.26       43.23      3.93 o 
  13   6   0        2.02        1.57      3.54 o 
  14   6   0      406.72      442.90     10.22 o 
  15   6   0      413.01      395.74     10.22 o 
  16   6   0      200.93      181.95      6.68 o 
  17   6   0       49.01       39.30      3.93 o 
  18   6   0       14.43       17.68      3.54 o 
  19   6   0       21.06       22.40      3.54 o 
  20   6   0        4.47        5.50      3.93 o 
  21   6   0       59.69       43.62      4.72 o 
  22   6   0        3.39        7.47      3.93 o 
  23   6   0       67.91       64.84      5.89 o 
  24   6   0      156.74      134.40      6.68 o 
  25   6   0        2.17       -1.96      3.93 o 
  26   6   0      125.20       98.25      6.68 o 
  27   6   0      104.85       95.89      6.29 o 
  28   6   0        3.40        6.29      4.32 o 
  29   6   0       66.66       62.48      6.29 o 
  30   6   0       94.74       79.78      5.89 o 
  31   6   0      118.26      106.89      7.07 o 
  32   6   0       21.03       12.58      5.11 o 
  33   6   0        0.05       -4.32      5.11 o 
  34   6   0       64.92       71.13      7.07 o 
   0   7   0      127.19      135.19     10.22 o 
   1   7   0        2.14        1.96      3.93 o 
   2   7   0      140.57      142.26      6.29 o 
   3   7   0       46.25       42.44      4.72 o 
   4   7   0       50.47       48.73      5.11 o 
   5   7   0      457.03      454.68     10.61 o 
   6   7   0        7.53        5.89      3.54 o 
   7   7   0       11.20       11.79      3.54 o 
   8   7   0       48.30       60.52      5.11 o 
   9   7   0        1.79       -1.18      3.93 o 
  10   7   0      254.71      257.01      9.43 o 
  11   7   0      950.56     1123.15     25.54 o 
  12   7   0      391.35      435.43     12.18 o 
  13   7   0       23.38       22.79      4.72 o 
  14   7   0      473.49      509.31     13.36 o 
  15   7   0        3.47        0.39      4.32 o 
  16   7   0       50.22       43.62      5.11 o 
  17   7   0       26.36       22.79      5.11 o 
  18   7   0        0.18       -1.96      5.11 o 
  19   7   0        0.83       -2.36      5.50 o 
  20   7   0       92.23       93.14      7.07 o 
  21   7   0      145.29      124.18      8.65 o 
  22   7   0       28.32       17.68      5.89 o 
  23   7   0        4.12        1.57      5.50 o 
  24   7   0       44.50       32.22      6.29 o 
  25   7   0        0.16        1.57      4.72 o 
  26   7   0        0.21        2.36      5.89 o 
  27   7   0       59.54       56.59      6.68 o 
  28   7   0       49.49       33.80      6.68 o 
  29   7   0        0.45        1.57      6.29 o 
   0   8   0       40.43       30.65      8.65 o 
   1   8   0        0.98        1.18      5.11 o 
   2   8   0        4.65        5.11      5.11 o 
   3   8   0       21.28       16.90      4.72 o 
   4   8   0       11.51       14.54      5.89 o 
   5   8   0      238.60      226.75     14.15 o 
   6   8   0       82.44       71.52      7.86 o 
   7   8   0       32.90       19.26      7.07 o 
   8   8   0        1.39        2.75      5.89 o 
   9   8   0       19.49       10.22      6.29 o 
  10   8   0        1.71       -1.18      6.29 o 
  11   8   0       50.96       45.98     10.61 o 
  12   8   0       66.35       58.16     12.58 o 
  13   8   0      137.33      164.66     12.58 o 
  14   8   0       19.89       13.36      7.07 o 
  15   8   0       23.24       16.90      8.25 o 
  16   8   0        2.02        5.50      7.07 o 
  17   8   0       19.16       14.93      7.07 o 
  18   8   0       31.27       31.05      7.86 o 
  19   8   0        7.84       10.22      7.47 o 
  20   8   0       46.44       49.12      8.25 o 
   2   0   1     1151.23     1179.35     14.15 o 
   4   0   1      568.53      521.49      5.50 o 
  10   0   1     3726.34     3495.22     38.12 o 
  12   0   1      222.65      209.85      2.75 o 
  14   0   1     1971.07     1896.16     20.83 o 
  16   0   1     1575.26     1530.29     16.11 o 
  18   0   1     3479.87     3826.90     46.37 o 
  20   0   1      605.15      636.64      7.86 o 
  22   0   1     2077.75     2133.91     28.69 o 
  24   0   1      414.55      444.86      6.68 o 
  26   0   1      643.23      653.14     10.61 o 
  28   0   1      218.68      207.50      5.11 o 
  30   0   1      657.04      682.22     12.18 o 
  32   0   1      545.38      533.67     11.00 o 
  34   0   1      124.87      139.51      5.11 o 
  36   0   1      351.12      332.07      8.25 o 
  38   0   1      172.11      173.31      6.29 o 
  40   0   1      352.54      357.22      9.82 o 
  42   0   1       33.78       27.90      4.72 o 
  44   0   1      130.84      151.69      7.07 o 
  46   0   1       62.00       61.70      6.68 o 
   1   1   1     1489.86     1440.16     16.90 o 
   2   1   1     2317.93     2111.56     17.35 o 
   4   1   1     6257.68     5897.31     69.39 o 
   5   1   1     1095.50     1036.05      8.04 o 
   6   1   1     7730.25     7177.31    136.77 o 
   7   1   1     3218.23     3070.02     24.61 o 
   8   1   1      786.51      699.78      5.37 o 
   9   1   1     1038.93     1013.82      7.33 o 
  10   1   1     4256.15     4044.51     36.74 o 
  11   1   1     1443.87     1406.66     10.57 o 
  12   1   1      111.85      112.09      1.23 o 
  13   1   1       67.70       59.55      0.98 o 
  14   1   1      529.67      566.70      4.72 o 
  15   1   1       99.34       93.62      1.23 o 
  16   1   1     1933.19     2000.50     15.56 o 
  17   1   1     1940.74     1953.86     15.53 o 
  18   1   1      163.74      129.69      1.67 o 
  19   1   1       77.18       65.43      1.11 o 
  20   1   1      302.56      293.76      2.78 o 
  21   1   1      548.58      603.44      5.14 o 
  22   1   1      222.97      237.61      2.74 o 
  23   1   1      218.69      178.85      2.35 o 
  24   1   1       17.71        9.27      0.94 o 
  25   1   1      483.85      493.02      8.06 o 
  26   1   1      484.36      466.93      5.31 o 
  27   1   1      551.13      527.27      5.14 o 
  28   1   1      557.75      572.53      5.93 o 
  29   1   1      201.06      190.54      2.91 o 
  30   1   1      590.09      600.36      6.80 o 
  31   1   1       33.71       29.60      1.96 o 
  32   1   1      255.36      255.33      8.45 o 
  33   1   1      165.49      136.50      5.50 o 
  34   1   1      155.25      140.78      3.61 o 
  35   1   1      338.02      330.58      6.88 o 
  36   1   1        8.14        8.60      2.45 o 
  37   1   1      120.87      117.66      3.68 o 
  38   1   1       69.11       58.83      3.30 o 
  39   1   1      130.98      128.83      4.34 o 
  40   1   1       70.05       62.03      3.86 o 
  41   1   1       51.40       48.79      3.58 o 
  42   1   1        1.92        2.97      3.02 o 
  43   1   1      121.94      115.56      9.04 o 
  44   1   1       90.46       85.81      4.98 o 
  45   1   1        5.24        1.35      3.74 o 
  46   1   1       33.29       33.43      4.30 o 
   1   2   1      131.29      120.73      1.23 o 
   2   2   1      239.91      232.71      3.14 o 
   3   2   1      847.73      816.69      9.04 o 
   4   2   1     1754.88     1690.28     13.54 o 
   5   2   1      529.20      482.31      3.86 o 
   6   2   1     1430.61     1425.64     11.30 o 
   7   2   1       17.92       12.85      0.98 o 
   8   2   1     3868.24     3820.40     32.62 o 
   9   2   1      168.55      200.10      3.14 o 
  10   2   1      460.69      459.79      3.89 o 
  11   2   1     3110.41     3190.29     24.56 o 
  12   2   1      701.09      680.96      8.06 o 
  13   2   1      303.81      321.05      2.91 o 
  14   2   1      116.11      103.24      2.95 o 
  15   2   1      179.09      178.22      5.89 o 
  16   2   1      729.26      744.88      6.25 o 
  17   2   1      841.57      905.84      7.50 o 
  18   2   1      285.36      271.36      2.78 o 
  19   2   1       26.05       34.41      2.75 o 
  20   2   1      143.45      148.88      2.07 o 
  21   2   1      244.75      248.96      7.07 o 
  22   2   1      806.17      811.32      7.22 o 
  23   2   1      573.82      546.76      5.41 o 
  24   2   1      493.65      479.42      4.86 o 
  25   2   1       68.09       64.46      1.67 o 
  26   2   1       21.36       15.26      1.39 o 
  27   2   1      107.60       99.21      2.35 o 
  28   2   1      255.50      253.11      3.61 o 
  29   2   1       16.02        9.84      1.39 o 
  30   2   1       23.96       19.34      1.79 o 
  31   2   1      113.70      123.87      4.32 o 
  32   2   1     1374.00     1434.85     16.67 o 
  33   2   1      351.27      369.22      5.84 o 
  34   2   1       40.16       36.34      5.11 o 
  35   2   1       24.80       22.18      2.50 o 
  36   2   1      191.07      169.46      4.30 o 
  37   2   1       39.68       35.67      2.63 o 
  38   2   1       87.72       76.55      3.19 o 
  39   2   1       73.28       71.14      3.58 o 
  40   2   1       17.36       18.18      3.93 o 
  41   2   1        4.99        3.16      2.91 o 
  42   2   1      264.03      308.45      8.17 o 
  43   2   1       77.56       71.50      4.98 o 
  44   2   1       26.54       32.41      4.42 o 
  45   2   1       23.92       11.75      6.68 o 
   1   3   1        4.14        5.11      0.56 o 
   2   3   1     1942.53     2038.52     16.67 o 
   3   3   1      818.02      819.01      6.49 o 
   4   3   1     1059.49     1129.97     12.58 o 
   5   3   1     4236.91     4398.79     35.01 o 
   6   3   1      252.60      267.63      2.50 o 
   7   3   1      533.46      565.99      7.07 o 
   8   3   1       77.74       73.69      1.11 o 
   9   3   1     2661.04     2876.69     23.48 o 
  10   3   1        1.75        1.57      0.79 o 
  11   3   1     1467.04     1531.87     12.58 o 
  12   3   1        6.37        6.36      0.65 o 
  13   3   1     1203.94     1295.60      9.96 o 
  14   3   1      711.94      749.47      6.09 o 
  15   3   1      193.87      207.41      2.36 o 
  16   3   1      506.03      512.73      6.48 o 
  17   3   1     1212.41     1262.08     10.56 o 
  18   3   1      306.39      341.91      3.33 o 
  19   3   1      190.36      181.56      2.50 o 
  20   3   1       86.28       71.32      1.79 o 
  21   3   1      540.10      524.06     13.56 o 
  22   3   1      165.01      150.75      2.55 o 
  23   3   1       50.14       37.38      1.51 o 
  24   3   1      113.72      112.86      2.07 o 
  25   3   1     1162.70     1201.59     11.94 o 
  26   3   1       96.24       86.88      2.22 o 
  27   3   1      346.77      353.90      4.45 o 
  28   3   1      369.99      381.56      4.86 o 
  29   3   1      284.99      276.75      4.02 o 
  30   3   1      158.88      170.10      3.19 o 
  31   3   1      208.15      216.58      4.02 o 
  32   3   1       72.52       68.52      4.52 o 
  33   3   1      723.28      747.93     11.99 o 
  34   3   1      119.73      123.48      3.89 o 
  35   3   1      202.98      208.59      5.14 o 
  36   3   1      113.39      108.08      6.68 o 
  37   3   1       11.49       10.61      2.91 o 
  38   3   1       19.53       15.53      3.47 o 
  39   3   1       30.23       28.92      3.89 o 
  40   3   1       57.84       62.17      4.42 o 
  41   3   1       38.72       37.81      7.27 o 
  42   3   1       76.25       83.05      5.29 o 
  43   3   1       35.70       28.55      4.58 o 
   1   4   1      253.00      239.33      2.78 o 
   2   4   1      993.47     1066.67      8.84 o 
   3   4   1      609.72      656.72      5.84 o 
   4   4   1      644.90      713.10      6.25 o 
   5   4   1      993.07     1032.44      8.60 o 
   6   4   1      134.53      133.62      1.79 o 
   7   4   1      180.74      174.61      2.07 o 
   8   4   1      412.81      442.55      4.30 o 
   9   4   1      602.54      610.35      5.56 o 
  10   4   1      350.69      360.74      3.74 o 
  11   4   1      375.31      401.48      5.31 o 
  12   4   1     1062.38     1100.45     17.49 o 
  13   4   1      491.13      480.45      4.70 o 
  14   4   1      327.35      324.02      3.61 o 
  15   4   1      344.67      354.15      4.02 o 
  16   4   1      335.72      364.41      4.30 o 
  17   4   1      442.06      468.64      4.98 o 
  18   4   1      136.76      129.95      3.73 o 
  19   4   1     1767.86     1845.63     16.77 o 
  20   4   1      337.72      321.86      4.02 o 
  21   4   1      532.07      580.33      6.09 o 
  22   4   1      733.78      748.03      7.64 o 
  23   4   1      140.25      142.68      3.54 o 
  24   4   1      455.52      457.36      5.54 o 
  25   4   1       69.34       72.20      2.75 o 
  26   4   1      353.80      366.26      4.98 o 
  27   4   1      480.95      517.91      8.84 o 
  28   4   1      181.85      188.30      3.86 o 
  29   4   1      237.39      246.64      4.58 o 
  30   4   1      229.92      245.14      4.58 o 
  31   4   1      322.17      345.86      8.45 o 
  32   4   1      342.80      372.73      6.37 o 
  33   4   1       17.36       11.50      2.54 o 
  34   4   1       50.69       54.09      3.19 o 
  35   4   1      106.88      123.31      4.58 o 
  36   4   1       26.00       20.23      3.33 o 
  37   4   1       64.15       46.03      5.31 o 
  38   4   1       36.25       30.87      4.91 o 
  39   4   1       11.77        7.26      6.29 o 
  40   4   1       59.63       59.59      5.54 o 
  41   4   1       92.27       99.22      7.86 o 
   1   5   1       87.85       90.27      2.07 o 
   2   5   1      385.21      400.87      4.30 o 
   3   5   1      258.44      260.17      3.33 o 
   4   5   1      726.71      762.03      7.08 o 
   5   5   1      180.53      164.92      2.63 o 
   6   5   1       11.57       10.54      1.23 o 
   7   5   1       47.52       43.45      1.67 o 
   8   5   1      133.39      129.70      2.50 o 
   9   5   1      198.64      202.02      3.06 o 
  10   5   1      107.70       95.32      2.22 o 
  11   5   1      140.88      139.49      4.91 o 
  12   5   1      190.11      177.29      3.14 o 
  13   5   1       53.93       51.09      1.79 o 
  14   5   1      102.02      113.80      2.45 o 
  15   5   1      429.85      474.65      5.82 o 
  16   5   1     1070.04     1086.19     11.63 o 
  17   5   1      304.53      310.02      4.25 o 
  18   5   1      150.91      159.73      3.19 o 
  19   5   1       32.95       21.79      2.36 o 
  20   5   1      164.81      173.13      3.47 o 
  21   5   1      375.88      383.12     11.79 o 
  22   5   1       92.10      104.91      9.82 o 
  23   5   1       20.61       19.02      2.55 o 
  24   5   1      119.98       98.46      3.33 o 
  25   5   1      358.76      346.83      5.54 o 
  26   5   1       74.70       71.37      3.06 o 
  27   5   1      210.47      214.77      4.45 o 
  28   5   1       62.20       51.63      3.06 o 
  29   5   1       90.56       82.80      3.47 o 
  30   5   1       36.98       27.53      3.06 o 
  31   5   1      172.21      184.88      4.98 o 
  32   5   1       18.61       21.68      3.33 o 
  33   5   1        0.40       10.58      3.11 o 
  34   5   1       23.31       21.01      3.47 o 
  35   5   1       14.66       16.95      4.02 o 
  36   5   1       60.22       49.86      4.30 o 
  37   5   1       34.37       39.56      4.25 o 
  38   5   1       35.62       34.19     11.99 o 
   1   6   1      351.89      363.98      5.14 o 
   2   6   1      598.64      660.78      8.04 o 
   3   6   1      108.76      111.77      3.02 o 
   4   6   1      798.38      849.17      9.12 o 
   5   6   1       80.15       64.22      2.35 o 
   6   6   1      268.86      276.86      4.30 o 
   7   6   1       17.39       13.22      4.32 o 
   8   6   1      527.09      571.45      6.95 o 
   9   6   1      569.03      599.40      7.66 o 
  10   6   1      660.72      727.45      8.75 o 
  11   6   1       83.57       85.40      3.19 o 
  12   6   1       38.76       37.15      3.06 o 
  13   6   1      359.77      369.21      6.67 o 
  14   6   1       43.95       38.18      3.33 o 
  15   6   1      246.88      257.47      7.27 o 
  16   6   1       43.26       37.94      3.19 o 
  17   6   1      112.04      101.40      3.89 o 
  18   6   1     1673.00     1815.90     23.89 o 
  19   6   1       83.06       90.03      3.47 o 
  20   6   1       32.52       29.09      3.33 o 
  21   6   1       27.60       23.55      3.19 o 
  22   6   1       18.39       14.11      3.93 o 
  23   6   1       24.15       16.18      2.91 o 
  24   6   1        3.22        2.17      3.54 o 
  25   6   1       51.59       53.45      4.72 o 
  26   6   1       90.18       73.27      3.61 o 
  27   6   1        5.01        5.50      2.78 o 
  28   6   1       17.60       10.49      3.11 o 
  29   6   1       70.04       64.43      4.17 o 
  30   6   1       75.16       72.70      4.58 o 
  31   6   1       59.21       49.32      4.91 o 
  32   6   1       24.50       20.37      4.25 o 
  33   6   1       33.09       17.13      4.86 o 
  34   6   1       13.02        8.94      4.58 o 
   1   7   1      563.04      634.52      8.61 o 
   2   7   1      114.93      107.79      3.58 o 
   3   7   1      254.45      281.97      5.65 o 
   4   7   1      240.05      255.36      5.09 o 
   5   7   1       81.75       78.88      3.58 o 
   6   7   1      259.45      268.00      5.47 o 
   7   7   1       53.56       46.92      3.40 o 
   8   7   1       22.82       16.75      5.89 o 
   9   7   1        2.41       -0.74      3.30 o 
  10   7   1       76.44       75.83      4.81 o 
  11   7   1       61.86       54.95      4.14 o 
  12   7   1      142.16      138.88      5.37 o 
  13   7   1      321.62      350.15      8.89 o 
  14   7   1      211.07      225.44      8.25 o 
  15   7   1      371.48      407.64      9.88 o 
  16   7   1      148.44      149.98     10.02 o 
  17   7   1      138.04      157.54      7.86 o 
  18   7   1       44.95       45.80      3.89 o 
  19   7   1        6.19        6.48      3.33 o 
  20   7   1        6.21        3.14      5.11 o 
  21   7   1      125.11      108.91      5.09 o 
  22   7   1       11.59        6.18      3.77 o 
  23   7   1        0.00        3.99      3.77 o 
  24   7   1       62.70       50.84      5.50 o 
  25   7   1       12.95        8.49      4.14 o 
  26   7   1       91.04       95.93      5.85 o 
  27   7   1        5.77        7.70      5.70 o 
  28   7   1       31.75       24.21      4.53 o 
   1   8   1       94.00      100.68     11.99 o 
   2   8   1      109.04      102.50      5.14 o 
   3   8   1       24.20       19.03      3.74 o 
   4   8   1       22.79       11.88      3.74 o 
   5   8   1       46.51       44.29      4.70 o 
   6   8   1       62.60       61.51      5.00 o 
   7   8   1        0.32       -0.20      4.17 o 
   8   8   1       12.93        6.72      4.52 o 
   9   8   1       29.20       28.24      4.86 o 
  10   8   1        6.53        4.97      4.42 o 
  11   8   1      203.67      215.52     23.19 o 
  12   8   1      202.34      237.37     20.83 o 
  13   8   1        8.21        2.35      5.29 o 
  14   8   1       22.07       17.29      4.81 o 
  15   8   1       21.66       18.66      4.58 o 
  16   8   1       60.83       56.45      5.57 o 
  17   8   1       97.67      112.87      7.38 o 
  18   8   1        5.64       -1.18      9.04 o 
  19   8   1        3.05        0.09      5.11 o 
  20   8   1        1.99       -4.30      4.30 o 
   2   0   2     7596.68     7079.25    145.80 o 
   4   0   2     2773.31     2509.22     28.29 o 
   6   0   2    16925.18    16188.27    670.43 o 
   8   0   2     6178.25     6148.66     76.63 o 
  10   0   2     1347.63     1395.49     15.72 o 
  12   0   2     5198.44     5149.30     57.77 o 
  14   0   2     3067.20     2982.37     34.19 o 
  16   0   2     1899.55     2067.11     23.58 o 
  18   0   2      375.51      416.17      5.89 o 
  20   0   2     3634.75     3925.54     54.63 o 
  22   0   2      543.81      547.82      7.47 o 
  24   0   2      623.73      557.25      9.04 o 
  26   0   2       38.52       33.80      2.75 o 
  28   0   2      224.63      246.01      5.89 o 
  30   0   2      244.73      235.01      5.89 o 
  32   0   2      165.78      142.65      5.50 o 
  34   0   2       82.24       75.06      4.32 o 
  36   0   2      172.36      182.35      6.68 o 
  38   0   2      409.57      404.78     10.61 o 
  40   0   2      352.17      378.84     10.22 o 
  42   0   2      134.34      164.27      7.47 o 
  44   0   2       54.69       69.56      6.29 o 
  46   0   2        3.70       -1.18      6.68 o 
   1   1   2     6236.52     6003.86     58.06 o 
   2   1   2     7678.63     7259.60     74.33 o 
   4   1   2     1950.23     1914.73     24.37 o 
   5   1   2      452.93      441.33      3.33 o 
   6   1   2     1300.97     1212.59     11.20 o 
   7   1   2     3646.49     3525.51     26.95 o 
   8   1   2      308.46      319.96      4.72 o 
   9   1   2      422.61      398.70      3.33 o 
  10   1   2      781.97      751.71      5.82 o 
  11   1   2      224.98      211.44      1.95 o 
  12   1   2     1982.46     1944.30     15.38 o 
  13   1   2     2088.63     2164.60     16.61 o 
  14   1   2     1690.05     1787.79     14.21 o 
  15   1   2       31.73       31.07      0.83 o 
  16   1   2      472.45      480.86      4.02 o 
  17   1   2      152.14      150.80      1.79 o 
  18   1   2       89.81       74.68      1.39 o 
  19   1   2      402.41      389.65      3.61 o 
  20   1   2       15.40       20.72      1.38 o 
  21   1   2      375.56      360.92      4.52 o 
  22   1   2      355.54      397.94      4.13 o 
  23   1   2      243.01      255.61      3.34 o 
  24   1   2       32.22       29.29      1.39 o 
  25   1   2       93.51       85.31      4.32 o 
  26   1   2      161.13      156.07      3.54 o 
  27   1   2     1743.72     1735.55     16.11 o 
  28   1   2      273.03      273.94      3.61 o 
  29   1   2      537.61      600.91      6.80 o 
  30   1   2      333.22      334.33      6.48 o 
  31   1   2      281.56      288.17      4.02 o 
  32   1   2      286.72      300.83      4.45 o 
  33   1   2      430.40      466.24     10.22 o 
  34   1   2        2.60        1.96      1.95 o 
  35   1   2       32.56       33.32      2.63 o 
  36   1   2       58.40       53.10      3.06 o 
  37   1   2      121.25      112.75      3.58 o 
  38   1   2       17.08       14.97      2.78 o 
  39   1   2        3.66        3.14      3.73 o 
  40   1   2       43.94       49.41      3.58 o 
  41   1   2       17.68        7.21      3.19 o 
  42   1   2       32.09       32.78      4.91 o 
  43   1   2       15.80       11.20      3.89 o 
  44   1   2       86.62      101.40      7.66 o 
  45   1   2       83.15       79.60      5.84 o 
   0   2   2     1628.28     1661.15     19.65 o 
   1   2   2      173.40      168.79      1.95 o 
   2   2   2      175.00      171.20      1.79 o 
   3   2   2      581.11      551.63      6.48 o 
   4   2   2      222.58      210.64      1.95 o 
   5   2   2      233.16      233.05      2.22 o 
   6   2   2     2086.47     2053.91     15.83 o 
   7   2   2      307.64      324.14      2.91 o 
   8   2   2     1226.69     1294.19      9.68 o 
   9   2   2     1459.36     1506.77     11.41 o 
  10   2   2      236.49      244.06      3.14 o 
  11   2   2     2429.02     2512.98     18.87 o 
  12   2   2      596.83      682.08      5.19 o 
  13   2   2     4309.80     4632.52     35.98 o 
  14   2   2      454.31      494.96      4.91 o 
  15   2   2      559.92      595.39      4.70 o 
  16   2   2       26.42       29.58      0.98 o 
  17   2   2      504.22      558.39      9.24 o 
  18   2   2      400.36      410.81      3.68 o 
  19   2   2      667.23      674.41      5.93 o 
  20   2   2      158.46      154.14      3.14 o 
  21   2   2       96.71      100.61      1.67 o 
  22   2   2       42.49       38.40      1.77 o 
  23   2   2      110.34      109.76      3.54 o 
  24   2   2       71.44       66.41      1.79 o 
  25   2   2       32.61       26.25      1.77 o 
  26   2   2      255.84      247.60      3.06 o 
  27   2   2      197.43      205.61      2.91 o 
  28   2   2      441.69      444.97      5.11 o 
  29   2   2      404.12      414.04      4.70 o 
  30   2   2       97.71       93.87      2.36 o 
  31   2   2      111.68       98.10      2.54 o 
  32   2   2       38.86       36.19      2.07 o 
  33   2   2      183.99      185.42      4.91 o 
  34   2   2      292.12      305.94      8.84 o 
  35   2   2       22.23       15.42      2.50 o 
  36   2   2      412.20      445.17      7.36 o 
  37   2   2       24.39       24.30      2.63 o 
  38   2   2      240.74      267.61      7.86 o 
  39   2   2       69.38       72.40      3.77 o 
  40   2   2       71.05       65.56      4.14 o 
  41   2   2       74.34       73.71      4.58 o 
  42   2   2       11.52        5.11      3.74 o 
  43   2   2       59.01       57.12     15.13 o 
  44   2   2       22.96       20.05      4.72 o 
   0   3   2     1166.40     1232.40     13.36 o 
   1   3   2      158.90      164.86      1.95 o 
   2   3   2      519.61      529.30      4.42 o 
   3   3   2     1802.87     1893.44     15.38 o 
   4   3   2      338.75      349.80      3.19 o 
   5   3   2      125.93      144.62      1.67 o 
   6   3   2       73.45       72.15      1.77 o 
   7   3   2      247.67      271.97      2.78 o 
   8   3   2      374.68      420.92      3.93 o 
   9   3   2       42.47       35.37      0.94 o 
  10   3   2       51.40       59.22      2.16 o 
  11   3   2       42.34       40.48      1.11 o 
  12   3   2      418.89      448.74      4.32 o 
  13   3   2      322.42      350.37      4.52 o 
  14   3   2      744.78      781.31      6.93 o 
  15   3   2      146.75      125.46      3.54 o 
  16   3   2       37.28       30.56      1.77 o 
  17   3   2       40.70       35.62      1.39 o 
  18   3   2      105.52       91.57      1.79 o 
  19   3   2      514.08      509.66      5.50 o 
  20   3   2      165.10      153.27      2.35 o 
  21   3   2      389.69      396.14      4.30 o 
  22   3   2      296.68      286.94      4.32 o 
  23   3   2     1023.68     1059.20     10.27 o 
  24   3   2      167.72      173.62      4.52 o 
  25   3   2     1399.82     1470.70     13.48 o 
  26   3   2       70.94       70.70      3.34 o 
  27   3   2      913.28      929.27     10.52 o 
  28   3   2       85.52       74.60      2.35 o 
  29   3   2      574.57      592.94      7.05 o 
  30   3   2      637.81      643.63     11.79 o 
  31   3   2      215.03      225.97      4.25 o 
  32   3   2      162.34      156.59      3.74 o 
  33   3   2      158.47      145.62      4.14 o 
  34   3   2      174.60      181.89      5.00 o 
  35   3   2      421.24      460.57     10.81 o 
  36   3   2       78.55       73.21      3.86 o 
  37   3   2       43.13       39.54      3.68 o 
  38   3   2       36.76       35.79      7.47 o 
  39   3   2      317.51      387.35     17.49 o 
  40   3   2       24.93       23.96      4.58 o 
  41   3   2       14.18       19.56      4.70 o 
  42   3   2       64.42       73.99      5.82 o 
  43   3   2       53.35       51.80      5.41 o 
   0   4   2      115.73      117.90      2.36 o 
   1   4   2       41.28       38.92      2.36 o 
   2   4   2      519.49      529.72      4.58 o 
   3   4   2      595.10      615.29      5.41 o 
   4   4   2      375.76      407.18      4.32 o 
   5   4   2      159.35      173.52      2.22 o 
   6   4   2       38.89       40.66      2.55 o 
   7   4   2      163.80      157.43      2.36 o 
   8   4   2      273.83      285.52      3.19 o 
   9   4   2      112.26      112.17      2.36 o 
  10   4   2      124.48      130.08      2.07 o 
  11   4   2       70.03       67.74      1.57 o 
  12   4   2      487.05      521.45      4.91 o 
  13   4   2       22.22       20.44      1.23 o 
  14   4   2      145.13      144.84      2.35 o 
  15   4   2       86.78       81.08      1.79 o 
  16   4   2      137.04      138.20      2.35 o 
  17   4   2      700.26      744.14      7.05 o 
  18   4   2      234.44      215.99      3.06 o 
  19   4   2      202.20      187.46      3.93 o 
  20   4   2      113.03      111.37      2.45 o 
  21   4   2      322.27      326.59      8.45 o 
  22   4   2      192.65      182.07      4.32 o 
  23   4   2      582.19      597.16      6.93 o 
  24   4   2      294.14      333.55     11.40 o 
  25   4   2       50.97       35.94      2.35 o 
  26   4   2      509.78      537.97      7.36 o 
  27   4   2       44.78       40.28      2.22 o 
  28   4   2      179.52      172.90      3.93 o 
  29   4   2      151.58      152.58      4.72 o 
  30   4   2       44.42       29.36      2.95 o 
  31   4   2       36.93       31.62      6.88 o 
  32   4   2       45.06       36.37      3.11 o 
  33   4   2        7.20        7.27      2.78 o 
  34   4   2      108.55      104.51      5.89 o 
  35   4   2      141.93      133.63      5.00 o 
  36   4   2       50.60       57.83      4.34 o 
  37   4   2        2.68       -0.39      3.89 o 
  38   4   2        5.42       -0.39      4.17 o 
  39   4   2        6.65        8.68      7.27 o 
  40   4   2      229.07      299.85     20.24 o 
  41   4   2      138.90      161.36      8.19 o 
   0   5   2      284.11      286.49      5.11 o 
   1   5   2      936.73      992.42     15.92 o 
   2   5   2      327.18      326.10      6.09 o 
   3   5   2      608.10      625.67      6.25 o 
   4   5   2      440.70      466.98      5.14 o 
   5   5   2      383.11      385.91      5.31 o 
   6   5   2       68.13       52.98      2.55 o 
   7   5   2      270.57      261.45      5.50 o 
   8   5   2      218.81      222.46      3.33 o 
   9   5   2      457.14      451.10      6.09 o 
  10   5   2      396.38      399.73      4.86 o 
  11   5   2       74.52       70.30      3.93 o 
  12   5   2      101.98       97.32      6.09 o 
  13   5   2      282.62      275.93      3.77 o 
  14   5   2      350.10      355.47      4.63 o 
  15   5   2      493.86      508.25      8.84 o 
  16   5   2      103.22       88.99      2.63 o 
  17   5   2      780.22      792.27      8.67 o 
  18   5   2       93.52       80.50      6.09 o 
  19   5   2      118.28      109.78      3.02 o 
  20   5   2      165.59      170.29      5.89 o 
  21   5   2      226.50      217.06      7.86 o 
  22   5   2      261.90      265.33      4.91 o 
  23   5   2       60.88       57.52      2.63 o 
  24   5   2       90.23       84.80      3.02 o 
  25   5   2       40.98       32.82      2.78 o 
  26   5   2       57.94       44.60      4.13 o 
  27   5   2      407.50      414.80      6.67 o 
  28   5   2       61.54       63.89      3.19 o 
  29   5   2       47.89       38.47      6.68 o 
  30   5   2       16.83       16.31      2.78 o 
  31   5   2       13.24       12.50      4.32 o 
  32   5   2       88.54       76.91      4.17 o 
  33   5   2      105.90      102.41      4.53 o 
  34   5   2      130.01      140.89      5.28 o 
  35   5   2       53.29       50.05      4.72 o 
  36   5   2       44.91       43.05      4.30 o 
  37   5   2      127.36      154.09      8.45 o 
   0   6   2       31.05       25.94      2.75 o 
   1   6   2       44.92       38.85      2.35 o 
   2   6   2      372.80      378.27      5.14 o 
   3   6   2      158.17      154.65      3.33 o 
   4   6   2      336.73      340.33      5.00 o 
   5   6   2      448.80      467.37      7.07 o 
   6   6   2      103.17       98.08      2.78 o 
   7   6   2        0.93        2.48      1.79 o 
   8   6   2      115.08      113.04      3.19 o 
   9   6   2        7.55        1.91      2.07 o 
  10   6   2      639.29      637.19      8.17 o 
  11   6   2      184.69      205.41      4.72 o 
  12   6   2       84.05       68.83      4.52 o 
  13   6   2      832.72      878.10     15.33 o 
  14   6   2       71.58       69.05      3.19 o 
  15   6   2      130.51      132.69      5.11 o 
  16   6   2       16.45       15.49      2.54 o 
  17   6   2      134.60      131.88      4.30 o 
  18   6   2      206.18      203.62      4.58 o 
  19   6   2      228.80      222.87     16.51 o 
  20   6   2       18.92       16.89      4.52 o 
  21   6   2       12.74        6.62      5.31 o 
  22   6   2       49.73       44.31      6.88 o 
  23   6   2       31.85       21.38      3.02 o 
  24   6   2       55.88       46.09      3.73 o 
  25   6   2       39.15       46.40      3.74 o 
  26   6   2      118.19      119.46      4.53 o 
  27   6   2        8.35        3.69      5.11 o 
  28   6   2      101.23       94.67      4.58 o 
  29   6   2       21.37       26.69      5.11 o 
  30   6   2       22.56       20.38      4.17 o 
  31   6   2       17.83       15.52      3.73 o 
  32   6   2       26.94       23.89      4.14 o 
  33   6   2       62.39       60.01      7.27 o 
   0   7   2       80.30       79.78      4.72 o 
   1   7   2        5.62        2.36      3.34 o 
   2   7   2      386.44      413.91      7.05 o 
   3   7   2       57.62       67.48      3.19 o 
   4   7   2      117.67      116.47      3.74 o 
   5   7   2       90.66       76.54      3.74 o 
   6   7   2       62.51       51.06      2.91 o 
   7   7   2       10.54        6.74      2.63 o 
   8   7   2      131.40      120.44      7.07 o 
   9   7   2       35.20       24.67      3.58 o 
  10   7   2        9.29       10.37      3.58 o 
  11   7   2      209.03      212.40      6.25 o 
  12   7   2        1.80        2.46      3.19 o 
  13   7   2       13.70        9.34      3.68 o 
  14   7   2       50.63       45.30      6.68 o 
  15   7   2      216.40      225.85      6.88 o 
  16   7   2       53.59       48.62      8.45 o 
  17   7   2       64.43       66.41      4.91 o 
  18   7   2       35.89       31.83      4.14 o 
  19   7   2       24.64       18.20      4.13 o 
  20   7   2        6.68        1.03      3.58 o 
  21   7   2      169.44      165.79      6.21 o 
  22   7   2       35.42       38.57      4.58 o 
  23   7   2       13.88       14.37      6.09 o 
  24   7   2       12.49        5.50      4.53 o 
  25   7   2       54.01       68.34      8.84 o 
  26   7   2        0.93        4.11      4.14 o 
  27   7   2       51.57       48.77      5.31 o 
   0   8   2        2.53        8.25      4.72 o 
   1   8   2       56.99       53.25      4.22 o 
   2   8   2       37.99       28.94      3.86 o 
   3   8   2       31.29       31.09      3.58 o 
   4   8   2       33.57       29.53      4.32 o 
   5   8   2        0.81       -0.58      3.47 o 
   6   8   2       65.08       57.51      5.14 o 
   7   8   2       10.22        2.95      4.17 o 
   8   8   2        8.14        3.09      9.63 o 
   9   8   2        1.79        2.57      4.30 o 
  10   8   2       30.71       25.45      6.88 o 
  11   8   2      123.61      130.98     11.79 o 
  12   8   2       45.96       57.03      6.11 o 
  13   8   2       52.15       46.54      5.14 o 
  14   8   2      189.82      211.23      8.28 o 
  15   8   2       11.50        6.74      5.09 o 
  16   8   2       69.22       72.81      6.23 o 
  17   8   2       58.09       45.68      5.94 o 
  18   8   2       23.35       11.00      5.50 o 
  19   8   2       23.95       20.23      6.37 o 
   2   0   3      533.56      550.18      7.07 o 
   4   0   3     2909.92     2802.78     32.62 o 
   6   0   3     3268.05     3176.90     34.58 o 
   8   0   3      907.67      836.27      9.04 o 
  10   0   3      118.66       93.14      1.96 o 
  12   0   3      140.73      135.19      2.75 o 
  14   0   3      808.47      876.36     10.61 o 
  16   0   3       35.17       27.90      1.57 o 
  18   0   3      215.30      185.10      3.14 o 
  20   0   3      203.16      196.49      3.93 o 
  22   0   3      296.40      270.77      4.72 o 
  24   0   3     2193.60     2286.79     31.44 o 
  26   0   3     1395.50     1402.96     19.65 o 
  28   0   3     1261.58     1367.20     22.79 o 
  30   0   3      475.50      479.44      9.43 o 
  32   0   3      635.90      609.91     11.40 o 
  34   0   3      547.37      530.14     11.79 o 
  36   0   3      102.80      101.00      5.50 o 
  38   0   3       31.13       20.04      4.72 o 
  40   0   3       14.30       12.18      4.32 o 
  42   0   3      206.01      234.61      9.43 o 
  44   0   3       65.97       69.56      6.29 o 
   1   1   3      696.48      704.24      5.56 o 
   2   1   3      701.21      684.50      5.26 o 
   3   1   3     2322.84     2228.53     16.45 o 
   4   1   3      187.48      161.15      1.79 o 
   5   1   3     2604.17     2655.63     29.47 o 
   6   1   3     1739.53     1772.52     13.48 o 
   7   1   3      707.30      696.56      6.29 o 
   8   1   3     1233.58     1257.74     22.60 o 
   9   1   3     2214.49     2308.41     28.69 o 
  10   1   3      713.04      713.65      5.41 o 
  11   1   3        3.45        2.64      0.59 o 
  12   1   3     1283.95     1337.01     12.58 o 
  13   1   3      802.45      715.42      5.69 o 
  14   1   3      433.80      419.72      3.61 o 
  15   1   3     2190.74     2222.42     18.34 o 
  16   1   3      340.91      337.05      3.19 o 
  17   1   3      951.49      975.55      7.92 o 
  18   1   3      404.57      426.78      3.89 o 
  19   1   3      547.59      571.98      5.41 o 
  20   1   3      756.30      815.04      7.08 o 
  21   1   3      380.92      375.89      3.89 o 
  22   1   3      719.73      723.01      6.93 o 
  23   1   3      319.32      328.73      3.61 o 
  24   1   3      368.98      383.67      7.66 o 
  25   1   3       34.22       32.10      1.51 o 
  26   1   3      310.05      305.35      3.61 o 
  27   1   3       69.89       68.48      1.96 o 
  28   1   3      143.06      126.35      2.74 o 
  29   1   3       10.74        8.66      1.67 o 
  30   1   3      167.46      179.16      5.70 o 
  31   1   3      432.00      440.15      8.06 o 
  32   1   3      387.27      381.39     11.00 o 
  33   1   3       61.02       53.88      2.78 o 
  34   1   3        6.77        4.32      2.50 o 
  35   1   3      211.69      224.25      7.47 o 
  36   1   3      140.58      129.93      4.02 o 
  37   1   3       58.94       50.90      4.52 o 
  38   1   3       93.74       87.25      4.02 o 
  39   1   3       27.64       18.47      5.31 o 
  40   1   3       77.16       73.88      3.74 o 
  41   1   3       67.32       66.00      4.30 o 
  42   1   3       33.92       20.77      3.86 o 
  43   1   3        3.56       -1.98      3.74 o 
  44   1   3        7.69        4.49      7.07 o 
   1   2   3      123.89      119.85      1.51 o 
   2   2   3     1014.88     1091.63     10.81 o 
   3   2   3      644.16      662.90     11.00 o 
   4   2   3     4751.68     4964.75     41.08 o 
   5   2   3      928.68      950.45      7.78 o 
   6   2   3     7839.01     8100.93     72.26 o 
   7   2   3      538.41      569.55      6.68 o 
   8   2   3     1038.98     1058.09      9.43 o 
   9   2   3      384.80      399.51      3.47 o 
  10   2   3      178.42      142.19      1.96 o 
  11   2   3     1347.76     1444.61     11.79 o 
  12   2   3      489.29      503.62      4.30 o 
  13   2   3       10.49        6.36      0.65 o 
  14   2   3      468.61      498.31      4.17 o 
  15   2   3       12.36       10.51      0.98 o 
  16   2   3      326.00      326.00      3.06 o 
  17   2   3      797.66      838.84      6.80 o 
  18   2   3      197.66      189.23      2.22 o 
  19   2   3      787.25      751.64      6.37 o 
  20   2   3       50.80       43.23      1.39 o 
  21   2   3       45.27       39.69      1.39 o 
  22   2   3      193.96      194.43      3.34 o 
  23   2   3      163.08      140.35      2.75 o 
  24   2   3       99.56      100.28      2.07 o 
  25   2   3       57.72       48.28      1.79 o 
  26   2   3      348.38      326.78      4.02 o 
  27   2   3       24.93       16.15      1.67 o 
  28   2   3      650.39      719.66      8.28 o 
  29   2   3      106.87       96.28      2.62 o 
  30   2   3      157.43      156.80      3.40 o 
  31   2   3       60.96       47.92      3.14 o 
  32   2   3       80.57       79.42      3.11 o 
  33   2   3       27.33       22.47      2.25 o 
  34   2   3        2.93        4.60      2.35 o 
  35   2   3       11.17       11.47      3.02 o 
  36   2   3       97.20       85.37      3.89 o 
  37   2   3        5.74        2.06      3.30 o 
  38   2   3      111.54      104.62      4.86 o 
  39   2   3       10.28        2.72      6.29 o 
  40   2   3       22.56       20.52      4.06 o 
  41   2   3       47.68       49.29      4.53 o 
  42   2   3       12.83        8.84      4.17 o 
  43   2   3       66.99       65.78      9.04 o 
   1   3   3      646.54      680.66      6.11 o 
   2   3   3      295.69      331.51      3.33 o 
   3   3   3      362.57      375.03      4.32 o 
   4   3   3      640.44      650.98      5.84 o 
   5   3   3      143.66      149.43      2.17 o 
   6   3   3      346.50      374.99      3.97 o 
   7   3   3     1169.40     1238.88     10.95 o 
   8   3   3      324.98      356.27      3.58 o 
   9   3   3      120.43      122.57      1.79 o 
  10   3   3      462.49      516.99      5.00 o 
  11   3   3      364.66      368.83      3.47 o 
  12   3   3      206.71      216.39      3.34 o 
  13   3   3      164.98      184.51      2.22 o 
  14   3   3       11.29       15.56      2.55 o 
  15   3   3      841.06      841.45      7.21 o 
  16   3   3      329.04      331.14      3.47 o 
  17   3   3      245.62      237.72      2.91 o 
  18   3   3       92.93       90.87      2.36 o 
  19   3   3      448.55      425.91      4.58 o 
  20   3   3      470.22      452.72      4.72 o 
  21   3   3      887.33      902.39      9.43 o 
  22   3   3      720.37      740.03      7.49 o 
  23   3   3      915.79      986.14      9.68 o 
  24   3   3      249.82      234.17      7.07 o 
  25   3   3      251.48      253.83      3.97 o 
  26   3   3        7.82        5.11      1.67 o 
  27   3   3        0.63       -0.20      2.16 o 
  28   3   3      138.26      127.87      3.19 o 
  29   3   3      117.65      116.01      3.93 o 
  30   3   3        0.06       -0.21      2.07 o 
  31   3   3       91.66       89.59      4.52 o 
  32   3   3       27.02       17.45      3.34 o 
  33   3   3      130.07      126.42      4.06 o 
  34   3   3       40.92       36.43      3.27 o 
  35   3   3      209.97      223.52      5.69 o 
  36   3   3      114.70      108.29      7.27 o 
  37   3   3       52.58       54.58      8.25 o 
  38   3   3      178.96      181.32      6.88 o 
  39   3   3      240.78      292.02      8.44 o 
  40   3   3       24.88       27.17      6.88 o 
  41   3   3        8.18        4.91      6.48 o 
  42   3   3       38.04       34.77      5.54 o 
   1   4   3      172.53      168.86      6.09 o 
   2   4   3     1506.90     1563.33     14.74 o 
   3   4   3       71.78       66.08      1.79 o 
   4   4   3      411.08      366.12      5.70 o 
   5   4   3       56.36       53.84      3.14 o 
   6   4   3      275.35      294.51      3.58 o 
   7   4   3      207.44      213.38      3.02 o 
   8   4   3       91.56       87.99      1.79 o 
   9   4   3      288.06      304.85      5.31 o 
  10   4   3       27.55       25.60      1.39 o 
  11   4   3       79.80       78.88      4.72 o 
  12   4   3      136.90      136.37      2.63 o 
  13   4   3      329.24      345.81     11.79 o 
  14   4   3       13.73       11.13      1.39 o 
  15   4   3      226.03      203.74      3.54 o 
  16   4   3      409.99      397.84      4.86 o 
  17   4   3      397.52      408.18      4.91 o 
  18   4   3       90.42       76.80      3.54 o 
  19   4   3       94.79       92.75      2.50 o 
  20   4   3       27.63       27.02      2.07 o 
  21   4   3       99.79       88.15      3.54 o 
  22   4   3       61.42       57.97      2.50 o 
  23   4   3       55.04       37.12      3.73 o 
  24   4   3      488.71      463.98      6.80 o 
  25   4   3      173.75      172.84      3.93 o 
  26   4   3      303.10      298.63      8.06 o 
  27   4   3      424.67      428.32      6.53 o 
  28   4   3       14.64        6.72      2.45 o 
  29   4   3      168.37      181.61     11.79 o 
  30   4   3        3.79        4.20      2.54 o 
  31   4   3        5.70        1.54      3.34 o 
  32   4   3      254.56      272.95      9.82 o 
  33   4   3       75.83       68.95      4.91 o 
  34   4   3      159.89      167.33      5.45 o 
  35   4   3      363.20      390.83     14.74 o 
  36   4   3       45.49       30.21      7.86 o 
  37   4   3       68.55       70.84      4.80 o 
  38   4   3       94.77       94.98      7.47 o 
  39   4   3       98.30      109.21      6.80 o 
   1   5   3      211.61      217.13      3.33 o 
   2   5   3      225.86      229.29      3.47 o 
   3   5   3      465.44      492.49      6.29 o 
   4   5   3      408.79      397.17      4.86 o 
   5   5   3      437.88      452.00      5.56 o 
   6   5   3       75.58       67.44      2.22 o 
   7   5   3     1067.28     1105.86     11.39 o 
   8   5   3      593.47      619.32      6.49 o 
   9   5   3     1125.23     1188.67     11.67 o 
  10   5   3      463.81      489.86      5.56 o 
  11   5   3      377.63      405.63      5.28 o 
  12   5   3       81.58       70.36      2.50 o 
  13   5   3        9.29       12.29      2.75 o 
  14   5   3       35.89       31.33      2.35 o 
  15   5   3      217.54      224.58      4.72 o 
  16   5   3      271.34      261.54     12.97 o 
  17   5   3       21.64       21.43      2.22 o 
  18   5   3      331.18      316.70      6.88 o 
  19   5   3       47.33       39.47      5.89 o 
  20   5   3      540.37      546.83     20.24 o 
  21   5   3      103.88       78.23      2.95 o 
  22   5   3      149.16      137.34      9.04 o 
  23   5   3       58.73       43.15      2.62 o 
  24   5   3       13.90       10.30      2.45 o 
  25   5   3       65.33       46.39      4.32 o 
  26   5   3       30.15       34.41      3.06 o 
  27   5   3       38.03       36.72      6.48 o 
  28   5   3       69.88       77.75      3.30 o 
  29   5   3      166.02      149.77      4.42 o 
  30   5   3       62.79       50.49      4.14 o 
  31   5   3      200.96      218.11      6.21 o 
  32   5   3       86.71       86.71      4.81 o 
  33   5   3       62.53       54.86      4.42 o 
  34   5   3      150.96      163.02      5.76 o 
  35   5   3       20.48       19.07      4.02 o 
  36   5   3      102.47       95.65      6.48 o 
   1   6   3      163.41      188.36      7.66 o 
   2   6   3      482.32      502.09      6.67 o 
   3   6   3       39.78       35.06      2.55 o 
   4   6   3      100.43      104.14      3.14 o 
   5   6   3      190.59      196.83      4.14 o 
   6   6   3      122.06      128.89      3.54 o 
   7   6   3      329.41      305.36      4.86 o 
   8   6   3      129.84      114.41      5.31 o 
   9   6   3       45.46       35.10      2.63 o 
  10   6   3      305.67      294.37      5.37 o 
  11   6   3      109.94      110.73      3.68 o 
  12   6   3       73.16       71.92      3.02 o 
  13   6   3      206.81      211.08     14.74 o 
  14   6   3      111.53      114.45      3.97 o 
  15   6   3      132.81      117.33      5.11 o 
  16   6   3       70.06       61.87      3.93 o 
  17   6   3       25.82       18.89      3.19 o 
  18   6   3      238.25      236.94      5.54 o 
  19   6   3       46.92       37.75      3.40 o 
  20   6   3       28.10       31.31      4.32 o 
  21   6   3       18.25       14.93      2.91 o 
  22   6   3       59.61       56.49      3.58 o 
  23   6   3       19.38       14.88      3.30 o 
  24   6   3       57.22       51.44     10.41 o 
  25   6   3       19.59       16.38      6.29 o 
  26   6   3       37.09       39.37      4.02 o 
  27   6   3       48.06       51.53      4.86 o 
  28   6   3      133.71      154.20      5.37 o 
  29   6   3       51.19       48.20      4.70 o 
  30   6   3       23.66       18.84      4.72 o 
  31   6   3       96.43      108.53      6.21 o 
  32   6   3      122.19      140.69     18.08 o 
   1   7   3      124.77      133.30      4.02 o 
   2   7   3       55.12       50.93      3.33 o 
   3   7   3       25.42       21.84      3.14 o 
   4   7   3       98.96       85.80      5.31 o 
   5   7   3      133.22      129.98      4.14 o 
   6   7   3       80.51       76.82      3.86 o 
   7   7   3      191.21      215.97      6.21 o 
   8   7   3       41.18       35.75      3.56 o 
   9   7   3       88.80       86.60      4.63 o 
  10   7   3      215.96      256.28      6.67 o 
  11   7   3        3.94       -0.39      3.33 o 
  12   7   3      146.52      147.75      7.47 o 
  13   7   3       58.52       45.27      4.13 o 
  14   7   3       56.14       49.71      4.58 o 
  15   7   3      325.96      395.12      8.95 o 
  16   7   3       20.66       18.63      4.14 o 
  17   7   3       22.85       22.04      5.00 o 
  18   7   3       67.30       62.22      5.41 o 
  19   7   3       20.10       27.37      4.58 o 
  20   7   3       44.32       42.52      4.70 o 
  21   7   3      100.41      105.54      7.86 o 
  22   7   3      137.92      163.43      7.36 o 
  23   7   3      136.06      149.32      7.33 o 
  24   7   3       32.51       35.57      5.76 o 
  25   7   3        6.27        7.07      5.00 o 
  26   7   3       23.61       24.69      7.27 o 
   1   8   3       59.84       45.56      4.30 o 
   2   8   3       85.73       85.10      6.09 o 
   3   8   3       89.81      100.04      5.09 o 
   4   8   3       54.59       51.52      4.98 o 
   5   8   3       40.06       46.38      5.00 o 
   6   8   3       56.80       66.84     10.61 o 
   7   8   3       32.23       35.30      5.54 o 
   8   8   3      135.30      137.63      6.53 o 
   9   8   3       14.42       21.19      4.98 o 
  10   8   3       69.06       83.80      5.94 o 
  11   8   3       54.93       50.43      5.26 o 
  12   8   3       13.85       10.91      5.37 o 
  13   8   3       51.49       49.48     12.97 o 
  14   8   3       37.67       33.83      6.29 o 
  15   8   3      158.94      161.91      7.22 o 
  16   8   3       32.82       24.16      5.37 o 
   0   0   4     1201.73     1248.52     20.83 o 
   2   0   4      612.09      631.53      7.86 o 
   4   0   4      182.62      165.84      2.75 o 
   6   0   4      160.55      147.37      2.75 o 
   8   0   4      395.68      425.60      5.89 o 
  10   0   4        9.21        3.14      1.18 o 
  12   0   4      407.21      407.92      5.89 o 
  14   0   4      216.23      193.35      3.14 o 
  16   0   4      406.74      406.35      5.89 o 
  18   0   4      296.18      304.56      5.11 o 
  20   0   4      119.56      128.90      3.14 o 
  22   0   4      253.92      249.94      5.50 o 
  24   0   4      603.21      609.13      9.04 o 
  26   0   4      781.93      876.75     12.58 o 
  28   0   4      890.74      925.09     16.11 o 
  30   0   4      704.36      742.74     12.97 o 
  32   0   4      553.46      615.02     12.18 o 
  34   0   4      291.79      304.96      8.25 o 
  36   0   4      479.71      534.46     15.33 o 
  38   0   4       92.54       92.74      5.50 o 
  40   0   4      144.04      136.37      7.47 o 
  42   0   4       26.00       27.12      6.68 o 
   0   1   4      662.59      667.68      7.47 o 
   1   1   4     2925.57     2911.09     22.49 o 
   2   1   4      779.38      774.97      5.97 o 
   3   1   4     1454.70     1526.87     11.86 o 
   4   1   4      107.00      116.40      1.51 o 
   5   1   4      201.86      196.73      2.95 o 
   6   1   4      981.23      992.20     12.18 o 
   7   1   4      439.43      441.30      3.86 o 
   8   1   4     2784.81     2787.35     21.62 o 
   9   1   4     2991.19     3000.65     23.59 o 
  10   1   4       80.88       76.95      3.54 o 
  11   1   4     1153.70     1236.91      9.44 o 
  12   1   4     1778.80     1890.47     14.16 o 
  13   1   4     1398.16     1496.14     11.51 o 
  14   1   4       73.32       69.10      1.23 o 
  15   1   4       32.02       32.45      1.11 o 
  16   1   4       69.90       62.51      1.39 o 
  17   1   4      340.48      340.96      3.47 o 
  18   1   4      180.99      179.99      3.93 o 
  19   1   4      383.10      385.82      6.09 o 
  20   1   4      106.42      109.09      2.07 o 
  21   1   4      259.84      249.35      3.93 o 
  22   1   4      220.66      231.15      5.11 o 
  23   1   4      706.13      729.04      7.44 o 
  24   1   4      144.48      135.03      2.63 o 
  25   1   4      153.33      134.69      5.31 o 
  26   1   4       11.07        4.85      1.60 o 
  27   1   4      382.58      417.72     11.00 o 
  28   1   4      190.26      190.27      3.58 o 
  29   1   4      140.53      141.24      3.30 o 
  30   1   4      169.82      175.39      4.30 o 
  31   1   4      336.20      333.10      5.65 o 
  32   1   4       41.70       34.55      2.63 o 
  33   1   4      187.86      204.20      4.98 o 
  34   1   4      305.34      334.60     11.99 o 
  35   1   4        1.94        6.64      2.74 o 
  36   1   4       62.35       59.33      4.91 o 
  37   1   4       44.55       40.02      3.47 o 
  38   1   4      110.92      109.10      5.00 o 
  39   1   4      221.27      218.87      9.04 o 
  40   1   4      213.79      224.70      7.22 o 
  41   1   4        5.97        2.86      3.47 o 
  42   1   4       89.14       93.85      5.47 o 
  43   1   4       49.80       41.57      4.98 o 
   0   2   4     2457.63     2574.45     31.44 o 
   1   2   4      327.78      341.51      3.06 o 
   2   2   4     1578.14     1556.06     12.50 o 
   3   2   4     1503.78     1483.37     11.95 o 
   4   2   4       30.75       34.82      1.38 o 
   5   2   4      199.87      188.84      2.22 o 
   6   2   4     3446.34     3463.29     26.66 o 
   7   2   4      713.51      764.14      6.53 o 
   8   2   4      403.91      396.37      4.13 o 
   9   2   4      473.01      485.83      7.07 o 
  10   2   4       78.25       76.44      1.39 o 
  11   2   4      279.02      280.06      2.91 o 
  12   2   4      542.93      570.54      5.14 o 
  13   2   4      502.62      545.29      6.09 o 
  14   2   4      467.67      456.85      4.45 o 
  15   2   4       17.90       12.78      1.11 o 
  16   2   4       74.60       78.51      3.54 o 
  17   2   4      234.44      232.12      3.73 o 
  18   2   4      194.11      183.53      2.50 o 
  19   2   4      241.10      245.48      3.73 o 
  20   2   4      197.06      206.41      3.02 o 
  21   2   4      374.92      392.79      4.72 o 
  22   2   4      326.83      364.60      4.86 o 
  23   2   4      508.31      527.66      8.06 o 
  24   2   4      195.21      194.77      3.19 o 
  25   2   4      907.30      889.84      9.28 o 
  26   2   4      675.98      680.13      7.89 o 
  27   2   4       21.31       20.42      2.75 o 
  28   2   4      119.57      113.68      2.91 o 
  29   2   4       36.58       24.65      2.55 o 
  30   2   4       86.43       74.48      3.93 o 
  31   2   4       35.12       31.64      4.13 o 
  32   2   4       46.99       40.50      2.98 o 
  33   2   4       16.68       23.52      3.14 o 
  34   2   4       21.30       14.35      2.78 o 
  35   2   4       63.73       52.98      3.58 o 
  36   2   4       11.17        5.76      2.91 o 
  37   2   4       65.21       58.56      4.42 o 
  38   2   4       43.31       39.37      4.34 o 
  39   2   4       94.36      104.30      5.89 o 
  40   2   4       58.61       54.68      7.27 o 
  41   2   4       22.86       17.22      4.81 o 
  42   2   4       12.53        3.83      4.06 o 
   0   3   4      759.94      752.96     10.22 o 
   1   3   4      491.06      476.31      4.72 o 
   2   3   4       59.36       50.00      1.51 o 
   3   3   4      616.46      609.52      5.56 o 
   4   3   4      100.73       84.07      3.73 o 
   5   3   4       74.72       74.41      3.14 o 
   6   3   4     1412.81     1481.08     13.36 o 
   7   3   4       70.54       61.35      1.67 o 
   8   3   4      316.24      326.03      4.13 o 
   9   3   4      183.08      185.20      4.32 o 
  10   3   4      799.98      856.70      7.92 o 
  11   3   4      274.61      288.53      6.48 o 
  12   3   4      157.73      164.23      2.63 o 
  13   3   4      168.09      187.22      5.50 o 
  14   3   4       81.11       79.22      3.54 o 
  15   3   4      226.56      219.88      3.33 o 
  16   3   4       40.86       42.67      1.79 o 
  17   3   4      170.78      153.95      6.68 o 
  18   3   4       18.04       12.80      1.39 o 
  19   3   4       99.81       95.52      2.50 o 
  20   3   4      118.60      121.94      7.86 o 
  21   3   4      249.97      236.45      7.66 o 
  22   3   4      309.46      307.11      4.58 o 
  23   3   4       50.30       45.06      4.52 o 
  24   3   4       63.84       81.62      2.78 o 
  25   3   4      116.21      130.03      5.70 o 
  26   3   4      457.63      437.52      6.25 o 
  27   3   4      206.29      184.42      3.74 o 
  28   3   4      114.58      109.30      3.33 o 
  29   3   4      170.44      162.08      6.68 o 
  30   3   4        2.55        2.75      3.73 o 
  31   3   4       71.02       67.49      3.49 o 
  32   3   4        1.72        2.59      2.63 o 
  33   3   4       39.44       40.78      3.34 o 
  34   3   4        1.56        2.28      2.91 o 
  35   3   4      196.69      203.26      5.69 o 
  36   3   4       43.92       36.73      4.06 o 
  37   3   4      103.06      121.13      5.89 o 
  38   3   4       26.62       22.23      4.30 o 
  39   3   4        2.80        0.97      4.14 o 
  40   3   4       27.86       24.87      4.86 o 
   0   4   4     1372.16     1477.63     19.65 o 
   1   4   4      103.84      100.03      2.22 o 
   2   4   4      323.21      339.93      4.17 o 
   3   4   4      196.12      193.00      3.06 o 
   4   4   4      277.40      295.95      3.89 o 
   5   4   4      611.62      643.23      6.53 o 
   6   4   4      224.87      224.82      4.32 o 
   7   4   4      251.25      257.60      3.89 o 
   8   4   4      452.58      467.45      9.43 o 
   9   4   4       54.85       49.99      3.73 o 
  10   4   4      384.37      431.20     13.17 o 
  11   4   4       33.71       31.50      2.55 o 
  12   4   4      371.35      386.00      5.14 o 
  13   4   4       72.01       61.47      4.13 o 
  14   4   4      214.85      222.96      5.50 o 
  15   4   4      156.19      155.02      5.11 o 
  16   4   4      101.20       91.42      3.02 o 
  17   4   4      518.53      536.36      7.16 o 
  18   4   4      309.44      342.62      4.98 o 
  19   4   4       68.12       56.89      5.31 o 
  20   4   4      215.02      209.22      6.29 o 
  21   4   4      368.80      365.42     11.99 o 
  22   4   4       41.66       34.94      2.95 o 
  23   4   4      665.01      687.33      9.23 o 
  24   4   4      349.92      332.09      5.65 o 
  25   4   4       23.68       21.01      2.54 o 
  26   4   4      203.31      210.99      9.04 o 
  27   4   4       75.90       81.14      3.86 o 
  28   4   4      191.42      177.76      8.25 o 
  29   4   4       22.78       15.97      5.89 o 
  30   4   4      129.20      115.49      4.80 o 
  31   4   4       82.21       66.82      4.17 o 
  32   4   4       23.05       19.26      3.47 o 
  33   4   4        9.73        7.03      3.40 o 
  34   4   4       34.97       31.37      4.32 o 
  35   4   4      100.09       93.44      4.91 o 
  36   4   4       95.95       84.92      8.06 o 
  37   4   4      229.84      262.31     26.33 o 
  38   4   4       26.73       21.07      5.65 o 
   0   5   4      249.21      231.47      5.50 o 
   1   5   4       51.90       53.85      2.22 o 
   2   5   4      627.21      645.37      7.08 o 
   3   5   4      367.68      371.19      4.72 o 
   4   5   4      313.88      333.95      7.27 o 
   5   5   4      617.03      636.13      6.80 o 
   6   5   4      198.50      196.89      3.33 o 
   7   5   4       10.38        7.92      1.77 o 
   8   5   4      113.52      110.33      3.34 o 
   9   5   4       28.96       22.93      2.07 o 
  10   5   4      326.35      305.12      7.07 o 
  11   5   4      369.77      341.87     10.02 o 
  12   5   4      163.60      145.84      3.89 o 
  13   5   4      419.38      417.36     10.81 o 
  14   5   4       39.53       39.40      2.63 o 
  15   5   4       46.16       36.58      2.74 o 
  16   5   4       15.89        9.77      2.74 o 
  17   5   4      108.01      107.28      6.88 o 
  18   5   4       61.30       66.27      3.74 o 
  19   5   4      117.26      103.23      3.74 o 
  20   5   4      170.99      181.90      7.86 o 
  21   5   4       84.79       84.30      5.11 o 
  22   5   4       34.84       25.93      2.91 o 
  23   5   4      124.98      132.53      4.70 o 
  24   5   4        3.58        2.36      2.91 o 
  25   5   4        0.26        2.62      3.20 o 
  26   5   4        6.13        7.07      3.14 o 
  27   5   4       56.94       47.32      4.25 o 
  28   5   4       45.96       42.42      4.30 o 
  29   5   4       13.11       12.96      4.52 o 
  30   5   4       69.01       67.25      6.88 o 
  31   5   4      154.92      173.48      6.25 o 
  32   5   4       20.03       20.74      4.30 o 
  33   5   4       29.18       20.01      4.98 o 
  34   5   4       29.05       28.55      5.50 o 
   0   6   4       88.52       89.60      4.32 o 
   1   6   4      141.53      145.29      3.74 o 
   2   6   4       77.92       67.06      3.93 o 
   3   6   4      212.81      224.44      4.58 o 
   4   6   4       59.55       48.60      2.78 o 
   5   6   4      127.90      128.69      5.11 o 
   6   6   4       87.43       80.78      3.06 o 
   7   6   4       16.37       13.34      2.95 o 
   8   6   4       20.59       15.94      2.50 o 
   9   6   4        5.26        1.16      2.32 o 
  10   6   4        8.24        4.28      2.45 o 
  11   6   4       76.20       61.83      3.58 o 
  12   6   4      238.71      237.58      7.86 o 
  13   6   4       58.64       60.25      4.02 o 
  14   6   4      140.09      152.01      5.69 o 
  15   6   4      120.48      118.33     12.38 o 
  16   6   4        1.81        4.19      3.11 o 
  17   6   4       70.42       65.82      5.11 o 
  18   6   4       99.99       99.73      4.53 o 
  19   6   4       14.00        6.23      2.95 o 
  20   6   4       98.02       85.91      5.14 o 
  21   6   4       21.58       16.80     11.99 o 
  22   6   4       10.35       10.64      4.13 o 
  23   6   4       54.25       52.29      5.31 o 
  24   6   4       22.53       21.33      3.86 o 
  25   6   4       96.49      108.18      5.00 o 
  26   6   4       15.93       18.66      4.25 o 
  27   6   4       37.63       22.25      4.80 o 
  28   6   4      140.54      177.75     23.19 o 
  29   6   4        8.88        6.31      4.81 o 
  30   6   4      213.51      263.14      9.86 o 
   0   7   4       71.64       86.85      5.50 o 
   1   7   4        3.20        6.09      2.78 o 
   2   7   4        6.80        2.92      3.54 o 
   3   7   4       40.70       37.34      3.33 o 
   4   7   4       11.12        3.04      3.02 o 
   5   7   4       15.52       13.34      3.02 o 
   6   7   4        3.53       -0.14      3.54 o 
   7   7   4       21.63       21.98      4.72 o 
   8   7   4      147.70      147.61      5.09 o 
   9   7   4        3.69        4.01      4.52 o 
  10   7   4       58.38       52.21      4.30 o 
  11   7   4       33.19       32.33      5.70 o 
  12   7   4      128.14      143.89      6.49 o 
  13   7   4       13.38        7.89      4.06 o 
  14   7   4      173.37      169.07      7.86 o 
  15   7   4       19.79       11.30      4.06 o 
  16   7   4       33.44       34.57      4.30 o 
  17   7   4      110.02      126.76      7.08 o 
  18   7   4       78.38       87.35      7.47 o 
  19   7   4       12.72       13.07      4.30 o 
  20   7   4        2.63        5.50      5.26 o 
  21   7   4        4.05       -4.58      4.58 o 
  22   7   4       42.00       34.55      6.21 o 
  23   7   4       22.44       23.50      5.56 o 
   0   8   4      111.18      131.26      8.25 o 
   1   8   4        5.58       -4.53      4.53 o 
   2   8   4      360.59      437.53     11.58 o 
   3   8   4        0.14        0.32      4.25 o 
   4   8   4       20.15       12.88      4.51 o 
   5   8   4       84.17       86.28      6.21 o 
   6   8   4       17.03       27.79      5.09 o 
   7   8   4       57.06       44.94      5.09 o 
   8   8   4        7.32        5.48      4.81 o 
   9   8   4       26.20       21.32      4.72 o 
  10   8   4       51.44       46.63      9.04 o 
  11   8   4       37.74       39.67      7.16 o 
  12   8   4       58.28       50.01     17.68 o 
   2   0   5      260.49      266.05      4.32 o 
   4   0   5      696.74      699.12      8.25 o 
   6   0   5     3310.18     3424.87     37.73 o 
   8   0   5      865.47      860.25      9.82 o 
  10   0   5      204.23      209.85      3.93 o 
  12   0   5      428.75      416.57      5.89 o 
  14   0   5      858.20      831.56     11.00 o 
  16   0   5      330.22      334.04      5.50 o 
  18   0   5      936.74      972.64     12.97 o 
  20   0   5      782.12      811.91     10.61 o 
  22   0   5      156.47      151.69      4.32 o 
  24   0   5     2517.26     2662.87     36.55 o 
  26   0   5       15.52        7.47      2.36 o 
  28   0   5      525.79      531.71     12.58 o 
  30   0   5      228.73      255.44      7.86 o 
  32   0   5       33.13       25.94      4.32 o 
  34   0   5      401.06      491.23     12.58 o 
  36   0   5      304.43      326.18     12.58 o 
  38   0   5        5.56        1.96      5.11 o 
  40   0   5      114.79      123.79      9.04 o 
   1   1   5      322.68      314.72      3.73 o 
   2   1   5      329.08      336.34      3.47 o 
   3   1   5      173.22      172.14      2.22 o 
   4   1   5      230.14      226.50      3.54 o 
   5   1   5       95.09       95.12      1.67 o 
   6   1   5      483.79      521.15      4.86 o 
   7   1   5      110.50       98.92      1.89 o 
   8   1   5       66.06       55.59      3.14 o 
   9   1   5      351.55      349.24      3.40 o 
  10   1   5      499.42      498.45      4.53 o 
  11   1   5       32.70       25.34      1.23 o 
  12   1   5       78.58       75.51      1.79 o 
  13   1   5       62.23       60.52      1.60 o 
  14   1   5       99.39      107.73      2.07 o 
  15   1   5      101.74       95.59      1.96 o 
  16   1   5      368.62      355.21      3.86 o 
  17   1   5       54.31       49.36      1.89 o 
  18   1   5      478.34      472.57      5.28 o 
  19   1   5      495.87      498.31      5.84 o 
  20   1   5      432.66      447.96      6.48 o 
  21   1   5      193.56      193.20      3.33 o 
  22   1   5      168.56      165.26      3.47 o 
  23   1   5      686.76      683.59     11.79 o 
  24   1   5      566.34      590.74      7.08 o 
  25   1   5       67.11       64.82      3.34 o 
  26   1   5       30.40       27.21      3.54 o 
  27   1   5      129.20      128.31      3.33 o 
  28   1   5      256.85      273.01      5.14 o 
  29   1   5      225.01      200.90      9.82 o 
  30   1   5       69.05       67.03      5.31 o 
  31   1   5      153.27      156.95      4.70 o 
  32   1   5      221.54      245.04      6.68 o 
  33   1   5       48.84       47.26      3.73 o 
  34   1   5      125.20      114.67      5.26 o 
  35   1   5       79.31       67.40      4.58 o 
  36   1   5       46.36       37.40      4.02 o 
  37   1   5       42.71       35.53      4.53 o 
  38   1   5       27.10       19.57      4.25 o 
  39   1   5      176.47      188.52     12.58 o 
  40   1   5       34.08       28.30      4.42 o 
  41   1   5       33.18       22.71      5.70 o 
   1   2   5      407.78      418.37      4.17 o 
   2   2   5      299.68      335.42      3.61 o 
   3   2   5      787.65      806.41      6.95 o 
   4   2   5      388.37      408.32      3.89 o 
   5   2   5     1504.19     1636.43     13.20 o 
   6   2   5     1809.44     1925.30     15.13 o 
   7   2   5      200.33      203.39      2.63 o 
   8   2   5       60.35       64.12      1.96 o 
   9   2   5      428.14      418.40      5.31 o 
  10   2   5      421.53      429.07      4.63 o 
  11   2   5      212.16      227.96      8.25 o 
  12   2   5     1807.76     1931.53     18.07 o 
  13   2   5      311.81      307.63      3.74 o 
  14   2   5       89.33       88.44      2.75 o 
  15   2   5      117.84      112.21      2.50 o 
  16   2   5      702.26      713.93      7.21 o 
  17   2   5       61.76       52.07      1.79 o 
  18   2   5      643.64      678.21      8.65 o 
  19   2   5      302.13      314.82      6.68 o 
  20   2   5      707.67      695.00     12.38 o 
  21   2   5      190.36      168.86      8.84 o 
  22   2   5     1054.55     1142.45     12.36 o 
  23   2   5       71.30       57.25      4.32 o 
  24   2   5      556.24      579.79      7.08 o 
  25   2   5      162.45      151.13      3.61 o 
  26   2   5      150.06      169.54      5.50 o 
  27   2   5        0.02        3.14      2.22 o 
  28   2   5       55.56       62.42      5.11 o 
  29   2   5      180.50      189.84      7.47 o 
  30   2   5       17.62       15.37      2.50 o 
  31   2   5       31.35       22.23      4.52 o 
  32   2   5       11.71        8.61      2.91 o 
  33   2   5       75.02       71.61      4.25 o 
  34   2   5       52.30       51.62      4.72 o 
  35   2   5       19.43       18.97      4.14 o 
  36   2   5        8.13        6.48      3.61 o 
  37   2   5      114.81      134.68      5.93 o 
  38   2   5       20.67       14.70      4.14 o 
  39   2   5      117.06      133.43      6.49 o 
  40   2   5       34.64       32.09      4.98 o 
   1   3   5      101.35       87.51      2.55 o 
   2   3   5      516.90      528.96      5.28 o 
   3   3   5       83.27       94.13      1.95 o 
   4   3   5      603.46      629.79     12.38 o 
   5   3   5      133.36      142.53      2.35 o 
   6   3   5      219.35      229.51      3.06 o 
   7   3   5      506.07      521.26      5.14 o 
   8   3   5       27.14       17.49      1.39 o 
   9   3   5      981.77     1025.32     10.14 o 
  10   3   5      397.92      390.95     11.59 o 
  11   3   5       17.44       11.95      1.51 o 
  12   3   5       16.99       16.59      1.67 o 
  13   3   5       20.17       16.11      1.79 o 
  14   3   5      189.08      173.51      3.61 o 
  15   3   5        0.50        1.30      3.54 o 
  16   3   5      205.67      215.69      4.91 o 
  17   3   5       67.36       65.69      2.35 o 
  18   3   5      316.28      304.71      4.42 o 
  19   3   5      160.33      137.69      3.02 o 
  20   3   5       54.88       36.77      2.07 o 
  21   3   5      169.40      164.33      3.58 o 
  22   3   5       48.24       46.22      2.35 o 
  23   3   5      324.48      320.96      5.14 o 
  24   3   5       94.06       76.99      2.91 o 
  25   3   5      185.17      187.26      3.89 o 
  26   3   5       66.45       62.15      2.91 o 
  27   3   5      193.41      178.45      4.30 o 
  28   3   5      164.42      163.26     13.36 o 
  29   3   5       92.02       93.90      5.89 o 
  30   3   5       56.79       51.20      5.11 o 
  31   3   5       40.12       27.68     10.22 o 
  32   3   5       31.54       29.97      3.40 o 
  33   3   5       15.39       10.02      3.06 o 
  34   3   5        2.80        0.53      3.40 o 
  35   3   5       24.26       27.78      4.43 o 
  36   3   5        9.66        6.38      3.74 o 
  37   3   5       74.16       84.46      5.19 o 
  38   3   5       15.51       17.11      4.17 o 
   1   4   5      269.22      281.74      4.02 o 
   2   4   5      176.40      178.70      3.47 o 
   3   4   5      298.59      327.18      4.45 o 
   4   4   5      811.30      812.67     13.95 o 
   5   4   5     1027.53     1084.56     10.27 o 
   6   4   5      208.03      221.59      3.74 o 
   7   4   5     1555.03     1657.82     20.04 o 
   8   4   5     1149.51     1155.22     12.31 o 
   9   4   5      540.02      572.76      7.49 o 
  10   4   5      123.11      117.31      3.19 o 
  11   4   5      201.65      212.55      8.45 o 
  12   4   5      260.89      265.38      6.29 o 
  13   4   5       13.37       12.38      2.22 o 
  14   4   5        6.62        7.55      2.63 o 
  15   4   5        5.46        3.14      2.25 o 
  16   4   5        9.34        6.20      2.45 o 
  17   4   5      179.41      162.89      7.47 o 
  18   4   5      309.49      335.86      6.11 o 
  19   4   5       10.11       11.14      2.63 o 
  20   4   5        3.37        5.11      3.73 o 
  21   4   5       76.79       64.91      5.89 o 
  22   4   5        4.21        4.32      3.73 o 
  23   4   5       29.45       20.15      3.19 o 
  24   4   5      109.49      103.30      6.88 o 
  25   4   5       98.24       86.12      9.63 o 
  26   4   5       16.51       11.60      3.93 o 
  27   4   5       11.16        8.84      3.73 o 
  28   4   5       14.25       -0.20      4.52 o 
  29   4   5       63.76       51.90      6.68 o 
  30   4   5       30.67       22.39     10.02 o 
  31   4   5       52.24       56.60      4.45 o 
  32   4   5       52.47       35.02      4.72 o 
  33   4   5      104.93       99.31      6.42 o 
  34   4   5       40.71       38.34      9.43 o 
  35   4   5        9.76       10.56      4.58 o 
  36   4   5       37.98       40.96      6.11 o 
   1   5   5        3.45        5.00      3.73 o 
   2   5   5      371.25      394.82      5.28 o 
   3   5   5       61.75       51.88      2.22 o 
   4   5   5      146.82      137.08      4.13 o 
   5   5   5      618.75      675.52      7.89 o 
   6   5   5       11.29        9.49      2.07 o 
   7   5   5       84.87       76.46      3.54 o 
   8   5   5      425.51      414.32      6.04 o 
   9   5   5       37.67       26.95      3.34 o 
  10   5   5      149.49      139.91      7.47 o 
  11   5   5       36.82       41.35      7.86 o 
  12   5   5       51.34       39.31      4.91 o 
  13   5   5      188.25      189.73      8.25 o 
  14   5   5      202.14      190.37      5.14 o 
  15   5   5      215.30      218.34      6.23 o 
  16   5   5        5.86        1.57      3.20 o 
  17   5   5      130.02      111.98      4.34 o 
  18   5   5       40.44       37.33      3.49 o 
  19   5   5      188.86      177.78      7.27 o 
  20   5   5       85.62       72.35      4.34 o 
  21   5   5       84.23       75.29      4.25 o 
  22   5   5       61.50       54.37      3.97 o 
  23   5   5       60.56       62.88      4.34 o 
  24   5   5      155.40      152.53      6.68 o 
  25   5   5        0.84        0.44      3.30 o 
  26   5   5       74.67       53.79      4.63 o 
  27   5   5      416.93      470.58     17.29 o 
  28   5   5       41.89       31.57      6.29 o 
  29   5   5       52.54       45.56      4.72 o 
  30   5   5       13.10       11.93      4.72 o 
  31   5   5       46.51       55.95     11.99 o 
  32   5   5      101.04      103.74      6.29 o 
   1   6   5        5.62        3.98      2.35 o 
   2   6   5       54.90       59.49      4.52 o 
   3   6   5       28.09       22.53      2.63 o 
   4   6   5       42.00       36.87      3.06 o 
   5   6   5       17.75       16.17      2.63 o 
   6   6   5       21.07       19.90      2.83 o 
   7   6   5       50.25       52.15      3.30 o 
   8   6   5       19.21       13.38      4.13 o 
   9   6   5       43.84       33.35      3.33 o 
  10   6   5       21.86       15.93      3.49 o 
  11   6   5        5.78        1.32      3.02 o 
  12   6   5       11.94       11.28      3.30 o 
  13   6   5       26.15       25.44      5.11 o 
  14   6   5      102.32       93.08      5.47 o 
  15   6   5       13.36        8.59      4.02 o 
  16   6   5        9.93       13.88      4.30 o 
  17   6   5      104.90      112.79      5.57 o 
  18   6   5       13.29       10.98      4.06 o 
  19   6   5       98.22       97.57      4.70 o 
  20   6   5      118.47      122.27      5.76 o 
  21   6   5        8.44        3.13      4.14 o 
  22   6   5       31.89       46.72      4.94 o 
  23   6   5        1.65       -0.11      3.97 o 
  24   6   5       20.82       17.91      4.58 o 
  25   6   5       36.42       40.28      4.72 o 
  26   6   5       93.28       96.02      9.43 o 
  27   6   5       10.43        6.81      5.16 o 
   1   7   5       26.43       29.72      5.50 o 
   2   7   5      107.37      107.97      4.72 o 
   3   7   5       93.82       95.20      8.06 o 
   4   7   5       36.61       34.48      4.13 o 
   5   7   5      201.09      244.37      6.97 o 
   6   7   5       11.43       11.33      3.79 o 
   7   7   5      134.89      145.65      5.52 o 
   8   7   5      116.49      119.82      4.98 o 
   9   7   5       35.21       37.31      4.25 o 
  10   7   5      118.13      123.88      6.53 o 
  11   7   5       42.99       35.40      8.84 o 
  12   7   5       36.88       27.43      5.41 o 
  13   7   5      211.01      235.54     15.13 o 
  14   7   5        0.70       -0.21      5.89 o 
  15   7   5        6.66        7.47      4.64 o 
  16   7   5       23.70       26.37      5.36 o 
  17   7   5       13.48        0.88      5.11 o 
  18   7   5       23.42       27.91      5.37 o 
  19   7   5        6.04        5.11      4.81 o 
   0   0   6        7.50        4.32      2.75 o 
   2   0   6      139.17      138.72      3.54 o 
   4   0   6       91.34       91.96      2.75 o 
   6   0   6       61.25       61.70      1.96 o 
   8   0   6     1004.45     1074.82     12.58 o 
  10   0   6      137.30      142.26      3.14 o 
  12   0   6     2321.32     2422.76     28.69 o 
  14   0   6      339.10      321.46      5.50 o 
  16   0   6     1173.26     1215.51     17.29 o 
  18   0   6      423.72      452.33      7.47 o 
  20   0   6     1276.51     1335.76     23.19 o 
  22   0   6      182.82      181.17      5.89 o 
  24   0   6      195.30      218.89      7.47 o 
  26   0   6      146.64      140.30      6.29 o 
  28   0   6       62.66       50.70      4.32 o 
  30   0   6      192.89      213.78      7.47 o 
  32   0   6      171.84      211.43      8.25 o 
  34   0   6      485.30      559.61     15.72 o 
  36   0   6      165.22      154.84      8.65 o 
  38   0   6      299.65      354.87     13.36 o 
   0   1   6      134.55      139.90      3.54 o 
   1   1   6       26.91       21.17      3.34 o 
   2   1   6      275.88      286.14      3.61 o 
   3   1   6      163.64      173.70      2.78 o 
   4   1   6       22.12       18.72      1.23 o 
   5   1   6      220.36      234.01      3.40 o 
   6   1   6       40.46       34.51      2.55 o 
   7   1   6      350.13      342.86      4.14 o 
   8   1   6       76.38       71.39      2.95 o 
   9   1   6      325.58      330.88      4.06 o 
  10   1   6      146.89      141.54      6.09 o 
  11   1   6      175.22      179.81      6.09 o 
  12   1   6      924.10      973.58      9.16 o 
  13   1   6      394.00      382.08      4.58 o 
  14   1   6      187.62      180.18      3.06 o 
  15   1   6      252.50      240.45      4.52 o 
  16   1   6      689.52      721.44      7.89 o 
  17   1   6      205.89      210.85      4.02 o 
  18   1   6      280.74      281.65      4.72 o 
  19   1   6       19.47       15.50      2.55 o 
  20   1   6      237.18      228.71      4.30 o 
  21   1   6      753.72      810.72      9.86 o 
  22   1   6     1276.87     1404.88     18.27 o 
  23   1   6      712.36      770.50      9.73 o 
  24   1   6      130.29      131.06      4.13 o 
  25   1   6      195.23      191.21      4.45 o 
  26   1   6      277.91      265.96      5.56 o 
  27   1   6      325.94      329.97      6.11 o 
  28   1   6       70.59       60.62      9.43 o 
  29   1   6       97.29       84.41      3.97 o 
  30   1   6       20.12       15.18      3.19 o 
  31   1   6        4.82        5.34      3.27 o 
  32   1   6       76.25       70.41      4.25 o 
  33   1   6       86.53       85.86      5.14 o 
  34   1   6       81.69       83.20      5.89 o 
  35   1   6        2.41       -0.47      3.73 o 
  36   1   6      128.17      138.55      6.88 o 
  37   1   6       76.14       69.21      7.27 o 
  38   1   6       25.48       24.72      5.09 o 
   0   2   6     1010.30     1036.30     14.15 o 
   1   2   6       49.01       41.61      2.95 o 
   2   2   6      155.36      144.42      2.78 o 
   3   2   6       16.39       14.37      1.96 o 
   4   2   6      547.64      532.87      5.82 o 
   5   2   6       94.14       83.28      2.16 o 
   6   2   6      112.16      110.96      2.63 o 
   7   2   6        9.15        5.89      1.39 o 
   8   2   6      339.63      360.94      4.53 o 
   9   2   6      628.51      636.58      6.53 o 
  10   2   6      790.56      803.33      7.92 o 
  11   2   6      607.25      628.20      6.93 o 
  12   2   6      165.52      146.87      2.91 o 
  13   2   6        5.37        4.72      1.67 o 
  14   2   6      315.77      328.07     10.02 o 
  15   2   6      427.62      433.70      5.56 o 
  16   2   6       79.89       75.21      4.52 o 
  17   2   6        2.96        1.93      1.79 o 
  18   2   6      213.45      200.03      4.52 o 
  19   2   6      158.26      150.27      5.50 o 
  20   2   6      216.38      201.23      7.07 o 
  21   2   6      124.60      117.30      4.72 o 
  22   2   6      238.36      225.91      6.88 o 
  23   2   6      172.00      187.73      4.72 o 
  24   2   6       79.18       68.41      5.31 o 
  25   2   6      228.34      258.19     15.52 o 
  26   2   6      949.57     1083.79     18.86 o 
  27   2   6      107.84      105.40      4.02 o 
  28   2   6      197.63      187.13      5.00 o 
  29   2   6       62.57       66.64      9.04 o 
  30   2   6       83.19       82.47      6.48 o 
  31   2   6      175.68      184.66     10.02 o 
  32   2   6       14.40       11.41      3.19 o 
  33   2   6       47.13       49.66      7.47 o 
  34   2   6       14.43        8.33      4.30 o 
  35   2   6        2.12       -2.47      4.30 o 
  36   2   6      108.88      123.77      6.37 o 
  37   2   6      223.55      283.96     12.97 o 
   0   3   6      161.74      159.16      4.32 o 
   1   3   6      357.23      368.96      6.09 o 
   2   3   6       62.14       48.97      5.11 o 
   3   3   6     1028.62     1098.18     13.17 o 
   4   3   6      510.72      523.21      5.76 o 
   5   3   6      739.97      778.90      7.89 o 
   6   3   6     1282.65     1355.89     13.58 o 
   7   3   6      312.64      331.39      4.86 o 
   8   3   6      528.40      550.95      6.53 o 
   9   3   6      958.28     1006.79     22.01 o 
  10   3   6      407.36      400.98     18.27 o 
  11   3   6       80.50       75.85      2.78 o 
  12   3   6      234.24      220.66      5.50 o 
  13   3   6       18.26       17.28      2.22 o 
  14   3   6      311.27      323.43     11.00 o 
  15   3   6       29.14       25.53      2.50 o 
  16   3   6       95.69       79.38      3.02 o 
  17   3   6       46.60       45.34      2.63 o 
  18   3   6      183.69      176.05      5.31 o 
  19   3   6      184.63      189.42      3.89 o 
  20   3   6      141.52      125.26      3.61 o 
  21   3   6        9.25        3.67      2.45 o 
  22   3   6       22.05       17.33      2.78 o 
  23   3   6       66.43       64.15      3.47 o 
  24   3   6       69.22       56.72      3.33 o 
  25   3   6        1.88        1.03      4.72 o 
  26   3   6       16.72        7.17      2.91 o 
  27   3   6       77.48       57.76      4.72 o 
  28   3   6       12.71        2.55      6.48 o 
  29   3   6      128.85      134.50      4.91 o 
  30   3   6        1.21        1.57      3.89 o 
  31   3   6       77.23       91.33      5.14 o 
  32   3   6       15.88       17.10      3.61 o 
  33   3   6       12.10        4.77      6.29 o 
  34   3   6       43.61       36.93      5.37 o 
  35   3   6       33.79       31.90      5.57 o 
  36   3   6       17.64       18.04      6.53 o 
   0   4   6      375.06      407.92      8.25 o 
   1   4   6      676.69      705.03      8.61 o 
   2   4   6      191.78      183.66      4.02 o 
   3   4   6      589.33      623.69     15.52 o 
   4   4   6      176.60      158.94      3.93 o 
   5   4   6      462.96      496.44      6.88 o 
   6   4   6      732.03      784.98      9.40 o 
   7   4   6      134.17      134.40     10.22 o 
   8   4   6      471.72      456.58      7.36 o 
   9   4   6      111.24      107.41      3.40 o 
  10   4   6      156.16      175.20      4.32 o 
  11   4   6      319.30      310.12      5.54 o 
  12   4   6      135.76      135.08      4.91 o 
  13   4   6      472.40      472.26     17.68 o 
  14   4   6      133.73      126.28      8.25 o 
  15   4   6       49.69       46.53      3.02 o 
  16   4   6      195.70      198.12     10.02 o 
  17   4   6       71.41       60.01      3.19 o 
  18   4   6      101.45      107.95      8.84 o 
  19   4   6       74.72       69.78      4.32 o 
  20   4   6       55.68       54.72      6.68 o 
  21   4   6       22.26       22.79      3.02 o 
  22   4   6      118.58      125.63      4.72 o 
  23   4   6       12.05        9.39      6.68 o 
  24   4   6       80.10       73.31      5.70 o 
  25   4   6       75.19       84.60      4.34 o 
  26   4   6      113.09      101.82      4.70 o 
  27   4   6       47.07       48.69      4.91 o 
  28   4   6       33.76       30.38      4.17 o 
  29   4   6       36.02       28.76      4.72 o 
  30   4   6      244.20      277.46      8.00 o 
  31   4   6       18.36       19.26      4.53 o 
  32   4   6       27.25       18.53      4.63 o 
  33   4   6      106.93      109.74     10.81 o 
   0   5   6      279.76      312.42      7.86 o 
   1   5   6      152.86      156.73      4.30 o 
   2   5   6       27.29       28.05      2.91 o 
   3   5   6      117.14      111.50      3.47 o 
   4   5   6      142.73      143.91      4.14 o 
   5   5   6       24.11       18.03      3.54 o 
   6   5   6       65.67       53.16      3.19 o 
   7   5   6       71.42       70.09      3.30 o 
   8   5   6        3.40       -0.81      5.11 o 
   9   5   6       50.08       48.73      3.40 o 
  10   5   6       24.76       20.15      3.19 o 
  11   5   6       85.77       82.85      4.25 o 
  12   5   6       54.45       53.02      4.52 o 
  13   5   6      140.75      133.18      9.24 o 
  14   5   6       14.28       25.37      3.20 o 
  15   5   6       88.12       75.14      4.64 o 
  16   5   6       72.03       66.99      4.49 o 
  17   5   6       34.31       29.54      7.27 o 
  18   5   6       65.99       72.56     11.59 o 
  19   5   6       76.33       79.23      4.70 o 
  20   5   6       43.11       37.86      4.91 o 
  21   5   6       55.39       51.41      4.28 o 
  22   5   6       11.88       12.90      3.74 o 
  23   5   6      125.29      139.43      8.65 o 
  24   5   6       97.48       90.12      5.94 o 
  25   5   6       34.71       35.86      5.26 o 
  26   5   6       34.89       36.50      4.81 o 
  27   5   6      286.75      345.83     17.09 o 
  28   5   6       89.61      102.67      6.32 o 
  29   5   6       27.14       20.89      5.29 o 
   0   6   6      210.68      246.01      8.25 o 
   1   6   6        0.65        1.38      2.78 o 
   2   6   6      122.42      121.53      4.72 o 
   3   6   6        7.29        9.84      3.19 o 
   4   6   6       73.48       77.80      8.45 o 
   5   6   6        8.21        4.91      2.78 o 
   6   6   6       89.14       79.49      4.02 o 
   7   6   6       23.29       16.99      3.77 o 
   8   6   6        3.81        6.05      3.27 o 
   9   6   6       45.08       38.73      3.73 o 
  10   6   6       40.62       37.06      5.50 o 
  11   6   6       38.56       27.11      3.40 o 
  12   6   6       26.50       27.96      3.99 o 
  13   6   6       12.55       19.82      4.34 o 
  14   6   6       82.22       75.80      9.24 o 
  15   6   6        0.32       -5.18      7.66 o 
  16   6   6      157.11      182.35      6.14 o 
  17   6   6       50.41       47.31      9.82 o 
  18   6   6       63.41       71.74      5.45 o 
  19   6   6       17.29       10.41      4.72 o 
  20   6   6       28.73       20.00      5.50 o 
  21   6   6       43.22       37.73      5.37 o 
  22   6   6       30.98       25.76      5.37 o 
  23   6   6       63.23       61.96      6.04 o 
   0   7   6      140.34      165.05      9.04 o 
   1   7   6      100.18       98.39      5.41 o 
   2   7   6       52.56       56.01      4.80 o 
   3   7   6       71.67       75.24      5.14 o 
   4   7   6      108.02      116.96      6.80 o 
   5   7   6      101.09      114.53      5.66 o 
   6   7   6      114.38      116.75      8.84 o 
   7   7   6       12.77       18.11      5.89 o 
   8   7   6       31.85       30.64      6.68 o 
   9   7   6      156.31      155.77      7.27 o 
  10   7   6        7.00        4.24      4.91 o 
  11   7   6       30.21       28.72      5.47 o 
  12   7   6       66.17       62.47      6.03 o 
  13   7   6       27.41       34.68      7.86 o 
  14   7   6       22.55       17.68     11.40 o 
   2   0   7      134.59      130.47      3.93 o 
   4   0   7      478.40      493.98      7.47 o 
   6   0   7      338.57      363.51      6.29 o 
   8   0   7       32.06       22.40      2.75 o 
  10   0   7        0.04        0.00      1.96 o 
  12   0   7     1062.75     1111.36     18.47 o 
  14   0   7       27.41       23.19      3.93 o 
  16   0   7      434.59      469.62      8.65 o 
  18   0   7     1061.04     1151.45     20.04 o 
  20   0   7      116.85      106.50      5.50 o 
  22   0   7      109.82      109.25      5.11 o 
  24   0   7      206.22      212.21      8.25 o 
  26   0   7       38.22       43.62      5.11 o 
  28   0   7        7.96        3.14      4.32 o 
  30   0   7       26.14       16.90      5.11 o 
  32   0   7      112.61      110.43      7.47 o 
  34   0   7       37.57       32.22      7.86 o 
  36   0   7      140.27      131.26     10.22 o 
   1   1   7      204.16      217.99      4.91 o 
   2   1   7       37.84       37.53      1.95 o 
   3   1   7      306.49      322.75      4.58 o 
   4   1   7      305.61      316.39      5.89 o 
   5   1   7      122.11      128.55      3.54 o 
   6   1   7      311.29      304.23      4.81 o 
   7   1   7       61.87       56.11      4.52 o 
   8   1   7       33.97       27.56      4.72 o 
   9   1   7      244.20      244.38      8.84 o 
  10   1   7       80.91       74.94      3.93 o 
  11   1   7      117.90      114.61      2.91 o 
  12   1   7       47.33       33.42      5.70 o 
  13   1   7      397.89      406.10      7.86 o 
  14   1   7      484.09      504.63     11.99 o 
  15   1   7      406.67      430.40      6.04 o 
  16   1   7      235.95      255.95      4.53 o 
  17   1   7      330.41      339.52     14.54 o 
  18   1   7      233.86      234.04      4.30 o 
  19   1   7      202.17      216.28      8.45 o 
  20   1   7      267.59      291.51      6.68 o 
  21   1   7      485.54      501.59      8.43 o 
  22   1   7       18.21       18.54      2.95 o 
  23   1   7       22.73       11.06      2.83 o 
  24   1   7        8.34        6.24      3.03 o 
  25   1   7      287.09      300.16     12.77 o 
  26   1   7       92.06       87.25     12.38 o 
  27   1   7      136.74      145.93      7.27 o 
  28   1   7      219.83      227.35      6.23 o 
  29   1   7      146.85      151.42      7.47 o 
  30   1   7      121.15      117.37      5.82 o 
  31   1   7       29.76       27.31      7.86 o 
  32   1   7       28.69       31.27      5.50 o 
  33   1   7      114.01      116.50      5.93 o 
  34   1   7      119.12      138.00      6.97 o 
  35   1   7       89.88       92.06      6.23 o 
   1   2   7       89.45       81.01      4.52 o 
   2   2   7       71.19       62.94      2.78 o 
   3   2   7       88.91       84.36      4.72 o 
   4   2   7       43.28       44.58      2.83 o 
   5   2   7      171.79      170.50      3.74 o 
   6   2   7       67.70       63.49      3.54 o 
   7   2   7       35.40       32.42      2.22 o 
   8   2   7       48.86       41.46      2.22 o 
   9   2   7      273.95      283.91      4.70 o 
  10   2   7      219.75      217.92      6.68 o 
  11   2   7       70.24       67.52      5.50 o 
  12   2   7      534.71      537.70      6.80 o 
  13   2   7      130.99      132.80      3.19 o 
  14   2   7       57.52       53.47      4.72 o 
  15   2   7      210.46      198.07     10.22 o 
  16   2   7       13.76       11.63      3.34 o 
  17   2   7      100.24       88.20     11.59 o 
  18   2   7      437.16      452.39     12.38 o 
  19   2   7       29.64       28.04      3.06 o 
  20   2   7      217.37      214.77      9.24 o 
  21   2   7       11.16        8.72      2.91 o 
  22   2   7      225.53      236.96     18.67 o 
  23   2   7       70.84       63.48      3.89 o 
  24   2   7       40.99       32.53      4.17 o 
  25   2   7       39.80       29.12      3.47 o 
  26   2   7       34.91       25.37      4.72 o 
  27   2   7       18.49       10.57      3.86 o 
  28   2   7       34.26       38.35      4.25 o 
  29   2   7      173.62      185.07     11.99 o 
  30   2   7      110.61      110.37      5.97 o 
  31   2   7       83.50       75.37     15.52 o 
  32   2   7       90.56       87.03      6.14 o 
  33   2   7       65.66       75.88     11.99 o 
  34   2   7       12.30       10.80      5.26 o 
   1   3   7      290.47      301.85      5.00 o 
   2   3   7      282.72      293.56      5.00 o 
   3   3   7      170.56      180.11      4.02 o 
   4   3   7      105.73      114.16      3.47 o 
   5   3   7     1370.73     1459.99     16.24 o 
   6   3   7        7.88       10.39      2.35 o 
   7   3   7      324.31      319.64     10.22 o 
   8   3   7      232.03      228.11      7.86 o 
   9   3   7      491.27      532.20      7.36 o 
  10   3   7      183.60      190.70      9.63 o 
  11   3   7      784.13      825.65     12.97 o 
  12   3   7       17.96       17.02      2.95 o 
  13   3   7       65.89       64.06      3.19 o 
  14   3   7      150.02      158.88      4.02 o 
  15   3   7      308.91      305.97      4.86 o 
  16   3   7      145.68      150.95      4.02 o 
  17   3   7       39.95       33.80      2.78 o 
  18   3   7       20.33       14.37      2.63 o 
  19   3   7       17.19       17.51      3.06 o 
  20   3   7       10.75       12.97      2.63 o 
  21   3   7       85.56       87.85      4.14 o 
  22   3   7        4.83        3.73      3.06 o 
  23   3   7      119.96      123.29      4.72 o 
  24   3   7       52.44       56.60      4.42 o 
  25   3   7       19.95       15.40      3.61 o 
  26   3   7        9.77        8.25      3.06 o 
  27   3   7       90.32       81.06      6.68 o 
  28   3   7       69.36       64.20      9.43 o 
  29   3   7       10.99        9.37      9.82 o 
  30   3   7       13.79       13.17      4.45 o 
  31   3   7       79.74       76.31      6.67 o 
  32   3   7        9.95        1.77      5.70 o 
   1   4   7      202.68      216.56      8.65 o 
   2   4   7      105.34      107.78      4.02 o 
   3   4   7       41.32       35.41      3.34 o 
   4   4   7      110.86      106.52      8.06 o 
   5   4   7      242.16      253.07      5.37 o 
   6   4   7       21.00       23.42      5.11 o 
   7   4   7      426.92      446.03     17.09 o 
   8   4   7      109.53      104.31      4.02 o 
   9   4   7      312.51      297.52      6.11 o 
  10   4   7       11.84        8.07      3.93 o 
  11   4   7       29.51       27.21      3.33 o 
  12   4   7      190.44      191.26      5.41 o 
  13   4   7      124.86      116.28      5.11 o 
  14   4   7       97.48       85.21      5.70 o 
  15   4   7       57.87       52.98      3.97 o 
  16   4   7       86.80       77.81      3.74 o 
  17   4   7      196.46      211.08      5.89 o 
  18   4   7       60.44       62.82      3.86 o 
  19   4   7      123.94      136.27      4.91 o 
  20   4   7        5.01        5.50      3.47 o 
  21   4   7        3.18        3.11      3.20 o 
  22   4   7       13.42       13.59      3.74 o 
  23   4   7       27.87       31.59      4.02 o 
  24   4   7        0.38       -0.83      3.74 o 
  25   4   7       69.76       67.11      4.58 o 
  26   4   7        2.16       -2.24      3.74 o 
  27   4   7       89.57       88.61      5.47 o 
  28   4   7       14.14       11.15      5.09 o 
  29   4   7        6.70        6.11      5.89 o 
   1   5   7       38.64       33.35      3.33 o 
   2   5   7      180.47      175.84      8.06 o 
   3   5   7      174.24      184.94      5.56 o 
   4   5   7      189.01      213.14      5.94 o 
   5   5   7       45.79       46.51      3.74 o 
   6   5   7       90.56       94.12      6.88 o 
   7   5   7       47.77       51.07      6.29 o 
   8   5   7        2.18        2.32      3.19 o 
   9   5   7       31.46       27.17      7.47 o 
  10   5   7       38.33       45.00      4.58 o 
  11   5   7        0.33        6.04      8.06 o 
  12   5   7       14.30        9.82      3.61 o 
  13   5   7       17.11       15.09      4.91 o 
  14   5   7      114.05      103.87      5.37 o 
  15   5   7        1.37       -1.29      4.91 o 
  16   5   7       36.07       29.06      5.11 o 
  17   5   7        1.50       -0.38      4.52 o 
  18   5   7        7.07        9.69      4.25 o 
  19   5   7      131.90      140.43      5.85 o 
  20   5   7       16.39       21.09      5.11 o 
  21   5   7      154.81      172.77     23.19 o 
  22   5   7       50.87       57.45      6.48 o 
  23   5   7       25.40       35.30      5.54 o 
  24   5   7       27.10       16.88      7.07 o 
   1   6   7       41.44       41.89      4.42 o 
   2   6   7      116.91      133.88      5.09 o 
   3   6   7        9.53        7.80      3.56 o 
   4   6   7      122.34      120.50      5.76 o 
   5   6   7       30.14       31.48      5.70 o 
   6   6   7       19.59       12.40      4.25 o 
   7   6   7       50.74       45.59      4.81 o 
   8   6   7       30.00       27.86      6.29 o 
   9   6   7       33.35       31.90      4.87 o 
  10   6   7       93.39      105.71      5.65 o 
  11   6   7       32.34       25.66      4.72 o 
  12   6   7       71.95       75.33      6.29 o 
  13   6   7       11.63        6.57      4.53 o 
  14   6   7       12.28        3.24      4.81 o 
  15   6   7       22.83       18.95      5.46 o 
  16   6   7        5.44        4.87      5.59 o 
  17   6   7       45.75       40.70      5.76 o 
   0   0   8      686.07      677.11     15.72 o 
   2   0   8      162.86      175.66      5.11 o 
   4   0   8      252.91      265.66      6.29 o 
   6   0   8      240.38      244.04      7.07 o 
   8   0   8       32.85       28.29      3.93 o 
  10   0   8       55.23       59.34      4.32 o 
  12   0   8      153.28      152.09      7.07 o 
  14   0   8       32.41       18.86      5.11 o 
  16   0   8      203.60      210.64      8.25 o 
  18   0   8      717.10      750.60     16.90 o 
  20   0   8      558.01      598.52     14.15 o 
  22   0   8       96.20       87.24      5.89 o 
  24   0   8      189.59      175.66      9.43 o 
  26   0   8      176.29      165.84      9.04 o 
  28   0   8      614.22      680.65     20.04 o 
  30   0   8      443.06      514.42     18.08 o 
  32   0   8        6.92        2.36      6.29 o 
   0   1   8      148.84      148.94      5.89 o 
   1   1   8       58.23       58.55      3.34 o 
   2   1   8      145.74      147.77      6.88 o 
   3   1   8        2.73        2.46      2.63 o 
   4   1   8      192.32      200.46      4.25 o 
   5   1   8       75.52       63.88      3.02 o 
   6   1   8       24.97       19.61      2.74 o 
   7   1   8      139.72      136.26      4.13 o 
   8   1   8       17.15       12.32      3.14 o 
   9   1   8       37.11       32.66      2.78 o 
  10   1   8      133.73      129.07      4.14 o 
  11   1   8       46.79       41.18      2.91 o 
  12   1   8       75.44       72.32      7.66 o 
  13   1   8       37.37       33.77      3.47 o 
  14   1   8       54.20       42.04      4.91 o 
  15   1   8        3.93        3.48      2.95 o 
  16   1   8        9.75        9.51      3.30 o 
  17   1   8       81.59       83.27      4.98 o 
  18   1   8       27.23       15.81      3.77 o 
  19   1   8       67.72       73.19      5.70 o 
  20   1   8      114.82       98.37      8.84 o 
  21   1   8      134.20      121.57      5.09 o 
  22   1   8       53.79       35.74      5.14 o 
  23   1   8       10.74        4.32      5.50 o 
  24   1   8       27.98       23.20      3.47 o 
  25   1   8       89.66       96.24      5.26 o 
  26   1   8       62.31       54.29      4.81 o 
  27   1   8       54.37       54.01      4.91 o 
  28   1   8       88.41       84.26      5.97 o 
  29   1   8       23.65       22.70      5.19 o 
  30   1   8       88.01       91.63     10.22 o 
  31   1   8       34.29       30.59      8.45 o 
   0   2   8     1268.90     1398.64     22.79 o 
   1   2   8      474.35      493.32     18.67 o 
   2   2   8      152.35      157.68     12.77 o 
   3   2   8      108.32      121.12      6.68 o 
   4   2   8      396.30      409.14      6.80 o 
   5   2   8       31.32       27.24      3.54 o 
   6   2   8      125.63      120.08      3.74 o 
   7   2   8      174.86      168.61      6.09 o 
   8   2   8      124.26      132.19      4.30 o 
   9   2   8       83.69       69.47      8.65 o 
  10   2   8      262.20      272.09      5.54 o 
  11   2   8       58.73       58.78      3.40 o 
  12   2   8       79.61       76.53      3.47 o 
  13   2   8       12.95        6.88      2.50 o 
  14   2   8      225.70      234.96      7.86 o 
  15   2   8       71.90       64.82      3.40 o 
  16   2   8      263.45      269.94      7.07 o 
  17   2   8       91.14       82.35      5.70 o 
  18   2   8      298.38      308.04      6.25 o 
  19   2   8       62.41       65.82      6.09 o 
  20   2   8       56.53       42.46      4.17 o 
  21   2   8       72.55       83.63      6.88 o 
  22   2   8       39.15       25.93      8.06 o 
  23   2   8       54.93       46.70      4.70 o 
  24   2   8      105.69      112.79      5.94 o 
  25   2   8       15.04       17.48      4.87 o 
  26   2   8       94.26       85.86      5.97 o 
  27   2   8       12.81        5.07      4.58 o 
  28   2   8        7.71        8.81      5.37 o 
  29   2   8       35.02       28.41      5.52 o 
  30   2   8      101.37       94.50      7.66 o 
   0   3   8      694.31      776.15     14.15 o 
   1   3   8      174.39      184.25      5.14 o 
   2   3   8        9.32        5.43      2.91 o 
   3   3   8       54.91       54.65      3.33 o 
   4   3   8      384.83      400.98      7.47 o 
   5   3   8       20.25        9.80      4.52 o 
   6   3   8        5.59        7.66      3.06 o 
   7   3   8       45.38       40.22      3.47 o 
   8   3   8       76.80       70.34      5.11 o 
   9   3   8      247.07      263.38     24.17 o 
  10   3   8      145.01      145.18      5.89 o 
  11   3   8      741.68      763.76     12.47 o 
  12   3   8      134.56      114.84      4.58 o 
  13   3   8      643.60      683.82     18.47 o 
  14   3   8       99.14       90.62     10.41 o 
  15   3   8        0.78        5.72      3.02 o 
  16   3   8       46.77       42.46      5.89 o 
  17   3   8       10.65       10.89      3.47 o 
  18   3   8       93.75       96.42      4.63 o 
  19   3   8      229.04      236.39      5.84 o 
  20   3   8        1.29        0.68      3.47 o 
  21   3   8       63.74       63.28      4.72 o 
  22   3   8       92.97       86.25      6.29 o 
  23   3   8       82.05       75.08      5.54 o 
  24   3   8       27.67       25.91      4.02 o 
  25   3   8       15.31        9.46      8.45 o 
  26   3   8      152.65      154.91      7.08 o 
  27   3   8        5.33       10.61      7.07 o 
  28   3   8        7.53        6.49      8.25 o 
   0   4   8       40.09       41.26      5.11 o 
   1   4   8       46.77       41.39      3.97 o 
   2   4   8      139.63      133.77      5.09 o 
   3   4   8       46.01       36.23      6.09 o 
   4   4   8       38.17       27.51      3.30 o 
   5   4   8       41.13       33.92      4.02 o 
   6   4   8      210.09      211.50     22.60 o 
   7   4   8        6.65        5.21      3.74 o 
   8   4   8      184.42      195.68      6.09 o 
   9   4   8       74.13       70.44      4.70 o 
  10   4   8       68.25       50.54      4.72 o 
  11   4   8      122.39      145.21      6.09 o 
  12   4   8      111.28      104.83      5.76 o 
  13   4   8      152.13      162.81     10.02 o 
  14   4   8       94.02       89.92      7.86 o 
  15   4   8      254.67      238.70     17.29 o 
  16   4   8       31.67       24.77      7.27 o 
  17   4   8        7.79        6.66      4.30 o 
  18   4   8        1.00       -0.37      5.70 o 
  19   4   8        1.75       -4.30      4.30 o 
  20   4   8       89.57       81.99      5.69 o 
  21   4   8       22.75       21.37      5.00 o 
  22   4   8      124.00      151.20      7.16 o 
  23   4   8       27.45       26.53      6.31 o 
  24   4   8       63.13       64.25      6.11 o 
   0   5   8      292.20      314.00     11.00 o 
   1   5   8       22.79       20.19      4.51 o 
   2   5   8        0.46        0.01      4.02 o 
   3   5   8      109.00       98.83      7.86 o 
   4   5   8       37.62       33.09      4.45 o 
   5   5   8       58.40       59.75      4.98 o 
   6   5   8       50.47       45.85      5.26 o 
   7   5   8        1.35       -0.13      8.65 o 
   8   5   8       95.97       98.66      5.37 o 
   9   5   8       80.60       74.52      5.69 o 
  10   5   8       99.23       97.42      6.53 o 
  11   5   8       64.85       57.42      5.69 o 
  12   5   8       83.83       87.70     16.70 o 
  13   5   8        5.32        8.24      6.29 o 
  14   5   8       51.94       54.97     10.41 o 
  15   5   8        8.65        0.50      4.98 o 
  16   5   8       97.60      104.65     10.81 o 
  17   5   8      182.79      193.26     16.31 o 
  18   5   8       66.96       59.20      5.47 o 
   0   6   8      105.17      124.58     11.79 o 
   1   6   8       85.57       83.57      6.67 o 
   2   6   8       74.67       74.25     10.61 o 
   3   6   8        9.65        1.89      4.58 o 
   4   6   8        7.35        5.47      5.69 o 
   5   6   8       55.47       56.64      9.24 o 
   6   6   8       32.48       27.61      5.65 o 
   2   0   9      141.99      127.72      6.29 o 
   4   0   9      258.46      249.94      7.86 o 
   6   0   9      133.89      131.26      6.29 o 
   8   0   9      498.51      516.78     12.58 o 
  10   0   9      174.08      176.06      8.25 o 
  12   0   9       25.06       18.47      5.89 o 
  14   0   9      611.17      670.43     17.68 o 
  16   0   9      278.87      334.82     11.00 o 
  18   0   9      190.29      211.03      9.43 o 
  20   0   9      203.62      228.32     10.22 o 
  22   0   9      148.19      156.41      9.43 o 
  24   0   9       32.26       34.58      7.07 o 
  26   0   9       53.32       51.48      8.25 o 
   1   1   9       14.67       16.83      3.02 o 
   2   1   9      194.67      177.00      4.81 o 
   3   1   9      144.75      147.79      4.58 o 
   4   1   9       96.33       94.38      4.17 o 
   5   1   9       56.92       44.53      5.70 o 
   6   1   9      140.08      149.47      6.09 o 
   7   1   9        4.63        6.87      4.52 o 
   8   1   9       54.66       56.36      5.50 o 
   9   1   9      128.83      129.86      5.66 o 
  10   1   9      154.76      152.45     10.81 o 
  11   1   9        4.81       13.61      4.02 o 
  12   1   9      301.25      319.25      7.89 o 
  13   1   9       52.29       46.94      4.42 o 
  14   1   9       10.17        6.98      4.34 o 
  15   1   9      466.29      518.58     10.97 o 
  16   1   9       23.15       19.57      4.72 o 
  17   1   9       37.05       36.05      4.17 o 
  18   1   9        5.56        6.97      7.47 o 
  19   1   9       26.76       24.99      4.45 o 
  20   1   9       67.04       63.64      6.68 o 
  21   1   9       41.74       35.18      6.04 o 
  22   1   9      100.78       92.59      6.39 o 
  23   1   9       35.00       38.32      5.97 o 
  24   1   9       30.68       27.64      5.47 o 
  25   1   9       24.37       26.19     10.02 o 
  26   1   9        7.73        4.70      5.93 o 
   1   2   9       44.95       46.24      3.89 o 
   2   2   9      522.23      567.06      9.24 o 
   3   2   9       20.60       12.77      3.33 o 
   4   2   9        7.90       11.13      7.07 o 
   5   2   9       19.17       17.99      3.58 o 
   6   2   9      121.59      113.25      5.41 o 
   7   2   9       19.96       26.36      4.30 o 
   8   2   9      158.99      155.48     14.54 o 
   9   2   9       26.63       27.84      3.58 o 
  10   2   9       13.49       16.31      3.74 o 
  11   2   9       38.41       35.21      4.30 o 
  12   2   9       88.69       79.42      5.89 o 
  13   2   9       15.71       13.95      3.89 o 
  14   2   9      103.73       93.72      5.37 o 
  15   2   9       16.37        8.86      4.02 o 
  16   2   9       97.32      105.21      8.44 o 
  17   2   9       76.38       63.74      9.04 o 
  18   2   9       54.36       46.59      6.04 o 
  19   2   9       19.52       18.84      5.26 o 
  20   2   9       17.89       15.13      6.95 o 
  21   2   9       17.38       17.94      5.65 o 
  22   2   9      340.84      353.35     10.10 o 
  23   2   9       27.37       33.39      6.14 o 
  24   2   9       12.15       -1.11     10.22 o 
   1   3   9      446.64      524.77     24.17 o 
   2   3   9       33.26       26.77      3.85 o 
   3   3   9       38.94       36.42      6.48 o 
   4   3   9        4.17        1.19      4.52 o 
   5   3   9       64.47       56.71      4.98 o 
   6   3   9       58.52       58.16      4.63 o 
   7   3   9      174.10      176.16      7.66 o 
   8   3   9        8.57        5.89      3.89 o 
   9   3   9      179.45      173.44     10.02 o 
  10   3   9       36.71       32.31      4.91 o 
  11   3   9       83.47       79.02     10.81 o 
  12   3   9       11.99        8.77      3.97 o 
  13   3   9      146.46      123.77      7.47 o 
  14   3   9        0.31        3.34      4.17 o 
  15   3   9      216.69      237.05     15.92 o 
  16   3   9       24.00       16.90      4.45 o 
  17   3   9      141.57      131.21      9.82 o 
  18   3   9      137.39      130.10      6.88 o 
  19   3   9       68.29       64.66      6.77 o 
  20   3   9       51.13       35.42      9.04 o 
  21   3   9        0.27       -0.96      5.09 o 
   1   4   9        5.35        4.13      4.86 o 
   2   4   9        0.61        6.09      4.72 o 
   3   4   9       13.86       10.58      4.14 o 
   4   4   9       24.63       30.59      5.31 o 
   5   4   9       51.20       55.49      5.54 o 
   6   4   9       10.48        4.26      4.42 o 
   7   4   9       38.14       25.25      4.70 o 
   8   4   9      112.58       94.43      8.06 o 
   9   4   9       18.77        8.34      4.91 o 
  10   4   9        8.67        5.13      5.11 o 
  11   4   9        9.85        9.03      4.58 o 
  12   4   9      105.41      108.82     15.72 o 
  13   4   9       19.25       18.66      5.50 o 
  14   4   9       62.68       51.47      5.82 o 
  15   4   9      126.48      112.07      6.65 o 
  16   4   9       38.31       38.16      6.53 o 
  17   4   9      117.52      117.08     21.22 o 
   1   5   9       76.63       92.81      7.47 o 
   2   5   9       57.63       63.15     11.79 o 
   3   5   9       40.68       27.84      7.86 o 
   4   5   9       78.57       82.18      7.17 o 
   5   5   9       65.98       75.52      9.43 o 
   6   5   9        4.93        0.77      5.82 o 
   0   0  10      148.22      154.05     12.58 o 
   2   0  10       74.30       64.06      6.68 o 
   4   0  10       48.39       46.77      6.68 o 
   6   0  10      309.69      326.96     12.58 o 
   8   0  10       54.29       40.87      7.86 o 
  10   0  10      142.62      145.80     11.00 o 
  12   0  10       71.94       59.73      8.65 o 
  14   0  10      308.17      342.29     15.33 o 
  16   0  10       36.80       29.47      7.47 o 
  18   0  10      141.90      113.97     12.58 o 
   0   1  10       45.67       34.98      7.47 o 
   1   1  10      277.78      301.96      7.92 o 
   2   1  10       92.59       98.57      5.14 o 
   3   1  10      145.20      142.05      5.85 o 
   4   1  10       63.76       64.39      5.11 o 
   5   1  10       64.70       64.37      7.86 o 
   6   1  10       34.11       33.42      5.19 o 
   7   1  10       72.99       62.98      5.70 o 
   8   1  10       57.28       53.65      5.36 o 
   9   1  10       19.61       16.37      5.14 o 
  10   1  10       15.33       12.65      4.87 o 
  11   1  10       70.50       75.69      6.39 o 
  12   1  10       54.22       64.44      5.76 o 
  13   1  10       92.58      109.73      7.83 o 
  14   1  10       16.82       25.15      5.97 o 
  15   1  10        6.34       12.55      6.21 o 
  16   1  10       42.16       41.10      7.49 o 
  17   1  10       88.08       79.17      8.45 o 
  18   1  10       86.04       73.31     10.02 o 
   0   2  10      131.85      127.33      9.04 o 
   1   2  10       14.88        9.63      4.17 o 
   2   2  10        5.06        1.18      3.89 o 
   3   2  10       44.75       45.83      6.09 o 
   4   2  10      145.63      142.50      6.89 o 
   5   2  10      137.61      165.09      7.66 o 
   6   2  10       95.36      103.23     10.02 o 
   7   2  10       55.26       47.13      5.76 o 
   8   2  10       36.43       38.35      6.48 o 
   9   2  10       50.38       43.96      5.29 o 
  10   2  10       27.39       28.25      5.82 o 
  11   2  10      106.23      106.68     12.77 o 
  12   2  10      110.21      108.00      7.49 o 
  13   2  10      124.97      146.72      9.43 o 
  14   2  10       99.60       85.07      7.92 o 
  15   2  10        6.69        7.30      6.40 o 
  16   2  10       50.90       48.51     15.13 o 
   0   3  10       62.84       57.38      7.07 o 
   1   3  10       28.75       37.31      8.06 o 
   2   3  10       83.92       68.56      5.93 o 
   3   3  10        8.97        8.25      5.31 o 
   4   3  10       12.94       15.09      4.86 o 
   5   3  10       30.40       19.03      6.48 o 
   6   3  10       17.38       20.04      4.63 o 
   7   3  10       30.57       28.51      5.09 o 
   8   3  10        4.79       13.38      5.19 o 
   9   3  10        0.40       -0.23      6.70 o 
  10   3  10       50.47       42.57      7.65 o 
  11   3  10        0.07       -0.42      5.50 o 
   2   0  11      298.28      328.93     24.76 o 
                                                 
